# Supplementary material for: Heat Shock Response in Yeast Involves Changes in Both Transcription Rates and mRNA Stabilities
Source: PLoS One. 2011 Feb 25;6(2):e17272. doi: 10.1371/journal.pone.0017272 (PMC3045430; doi:10.1371/journal.pone.0017272)
Supplement: Table S1 — Parameter (RA, TR and kD) absolute values for all the genes. (XLS) [file pone.0017272.s004.xls]

## Sheet: Hoja1
ORF name	Gene name	RA t0	RA t4	RA t11	RA t16	RA t26	RA t40		TR t0	TR t4	TR t11	TR t16	TR t26	TR t40		k stationary	k 0-4 min	k 4-11 min	k 11-16 min	k 16-26 min	k 26-40 min
YBL091C-A	YBL091C-A		0.123739						0.297208	0.309528	0.213388	0.12601	0.119754	0.0856227
YDL130W-A	STF1	3.66319	3.0209	10.0251	13.48	11.2063	5.81383		0.0227488	0.202678	0.355509	0.291761	0.334473	0.0726073		0.0062101	0.0836908	-0.121375	-0.0312715	0.0441758	0.0702742
YDR034W-B	YDR034W-B	0.2165	0.114029		2.17509	5.96886	4.89167		0.0559729	0.556179	1.30188	1.11233	0.513137	0.24084		0.258535	4.64123	0.464821	0.0894879	0.0804701
YDR363W-A	SEM1	10.1367	10.2128	16.527	21.3801	21.8575	28.2148		0.174318	0.446946	0.840599	0.92511	0.808805	0.555325		0.0171968	0.0289189	-0.0197875	-0.00461932	0.0377342	0.00899795
YER091C-A	YER091C-A											0.0251923
YIR020W-B	YIR020W-B								0.0446459	0.130432	0.0994191	0.0593739	0.0299516	0.020477
YKL221W	MCH2	1.47568	1.75518	3.00568	1.42775	3.48729	1.82289			0.00817776	0.0329398	0.0350003	0.0360591	0.0521561		0	-0.0682503	0.1658	-0.0731122	0.0649086
YGL037C	PNC1	1.82237	7.91808	25.4091	47.2437	54.8069	43.3463		0.241218	1.76012	1.42667	0.92238	0.792623	0.194064		0.132365	-0.127356	-0.0555456	-0.0893491	0.00194476	0.0265233
YNL162W	RPL42A	2.68747	2.34651	3.07731	1.82506	1.18958	0.777417		0.315092	0.103592	0.0474357	0.0389543	0.0409892	0.0725681		0.117245	0.114411	-0.0105626	0.122806	0.0704941	0.0954629
YDR139C	RUB1	1.88125	1.47978	2.84563	1.86869	1.31697	1.97476		0.0723194	0.0980839	0.133079	0.114231	0.117688	0.118546		0.0384423	0.111986	-0.03764	0.138152	0.111125	0.0423689
YDR177W	UBC1	4.55039	5.06471	7.45413	8.9439	5.2438	5.08201		0.0158502	0.0550371	0.115563	0.103016	0.11144	0.0443367		0.00348326	-0.0194573	-0.041557	-0.0230429	0.0694228	0.0170595
YDR267C	YDR267C	0.582479	0.708329	0.597445	0.778801	0.673722	0.701003		0.106324	0.169848	0.189027	0.140335	0.108261	0.0780106		0.182537	0.168856	0.313111	0.178009	0.183053	0.125814
YDR182W	CDC1	2.0511	1.79251	3.42402	3.22441	1.06777	1.20148		0.117146	0.188337	0.325343	0.122361	0.0739917	0.0830097		0.0571138	0.115148	0.00936279	0.0775267	0.165097	0.0608026
YDR338C	YDR338C	0.515398	0.387523	0.65279	1.05058	1.06799	0.981396		0.0376102	0.117382	0.200518	0.155266	0.148593	0.0719671		0.0729732	0.264207	0.237863	0.110652	0.140828	0.105811
YGL006W	PMC1	0.510295	0.731002	3.17583	6.07002	4.41155	2.843		0.0256931	0.322227	1.05218	0.525164	0.381736	0.0594463		0.0503495	0.220328	0.187766	0.0429098	0.119173	0.0866578
YMR174C	PAI3	1.88791	1.98371	3.51298	4.41218	4.78973	2.53466		0.0906282	0.214067	0.287675	0.17778	0.193335	0.0930128		0.0480045	0.067647	0.0119346	0.013155	0.0321478	0.0855772
YCL059C	KRR1	2.56268	2.53201	3.51982	2.82202	0.851536	0.25887		0.030924	0.0242718	0.0258711	0.0184191	0.0182307	0.0278811		0.0120671	0.0138111	-0.038681	0.0511925	0.132502	0.14514
YIL045W	PIG2	1.18611	1.56495	9.08699	10.7731	6.55731	4.64819		0.0184263	0.129225	0.229267	0.130999	0.0714238	0.0574167		0.0155351	-0.0156261	-0.20317	-0.0158182	0.0615117	0.0362933
YJL136C	RPS21B	7.73115	9.15575	7.05376	6.94732	2.69952	1.57921		0.280439	0.0946315	0.0242098	0.0203196	0.0194192	0.0334655		0.0362739	-0.0198727	0.0444518	0.00619401	0.0993063	0.0517881
YBR255W	YBR255W	0.841009	0.716314	1.2181	1.44347	1.18695	1.35452		0.0454618	0.0929956	0.0900117	0.0527994	0.0420112	0.0428315		0.0540562	0.13258	0.0203169	0.0195201	0.0556888	0.0238841
YLR101C	YLR101C	7.39578	7.83721	8.99535	10.9966	9.16305	10.336		0.0951136	0.20108	0.345984	0.29878	0.409499	0.358377		0.0128605	0.00499852	0.0129538	-0.00777513	0.0542607	0.0305064
YLR116W	MSL5	2.08004	1.59444	2.23891	2.85323	2.40199	2.3426		0.0470474	0.054733	0.0601521	0.0399292	0.031452	0.0275613		0.0226185	0.0946708	-0.0181358	-0.0285721	0.0308041	0.0141938
YKL079W	SMY1	1.79656	1.70514	3.17289	5.01698	5.09061	6.32047		0.0621709	0.123124	0.212299	0.173043	0.102967	0.0669589		0.0346056	0.0668117	-0.0176641	-0.0432238	0.0255655	-0.000513574
YGL018C	JAC1	0.468179	0.423711	0.584449	0.841594	0.765693	0.699333		0.0391061	0.0593028	0.0910541	0.0431326	0.0485329	0.0390447		0.0835282	0.137976	0.105346	0.0213381	0.067192	0.0657055
YNL129W	YNL129W	0.775792	0.946956	0.904529	0.982969	1.12779	1.03123		0.0198733	0.0894062	0.0915449	0.0745888	0.0524587	0.0314127		0.0256168	0.0141343	0.104695	0.0707166	0.045462	0.0444707
YDR281C	PHM6	2.41229	1.11543	1.09293	0.87017	0.80335	0.765644		0.118931	0.0307413	0.0368253	0.0306565	0.0362266	0.0426448		0.0493022	0.235774	0.0336156	0.0801879	0.0484076	0.0543864
YDR408C	ADE8	0.69319	0.909503	0.628584	0.858369	0.87951	0.897522		0.0689931	0.105498	0.185046	0.138927	0.127323	0.0581562		0.0995298	0.0418433	0.271382	0.149385	0.148771	0.094402
YDR411C	YDR411C	3.05644	3.74556	5.20466	6.08039	6.15845	9.60129		0.156317	0.298117	0.475042	0.404503	0.433047	0.321098		0.0511436	0.016332	0.0404567	0.046483	0.067338	0.0162403
YDR348C	YDR348C	3.2787	3.26157	4.29582	5.52039	4.56958	5.65846		0.194426	0.302425	0.347157	0.240787	0.213797	0.158239		0.0592998	0.0781494	0.0468599	0.00990429	0.0642765	0.0207892
YNL161W	CBK1	4.80276	5.2164	7.41507	7.71967	7.05	11.7259		0.0708692	0.105846	0.125976	0.0932984	0.0923046	0.0918978		0.0147559	-0.00302612	-0.0316651	0.00640414	0.0216695	-0.0261601
YHR158C	KEL1	2.25725	2.3357	2.98502	3.41226	2.69895	3.55908		0.0965457	0.19929	0.208	0.163884	0.11895	0.10386		0.0427714	0.0566804	0.0415368	0.0312001	0.0697436	0.0157956
YCR051W	YCR051W	0.196342	0.977106	5.19155	6.44685	4.44496	4.17491		0.0141482	0.12034	0.19251	0.0648698	0.0590818	0.0200498		0.0720593	-0.264065	-0.169013	-0.0208945	0.0488569	0.0135255
YCR015C	YCR015C	1.05843	0.649679	0.898503	0.779111	0.627048	0.449673		0.0257386	0.0432919	0.0161575	0.00658122	0.0107872	0.0182297		0.0243177	0.165522	-0.00738591	0.0419012	0.0343493	0.052382
YER014W	HEM14	0.909806	0.855024	1.20107	1.45653	1.38315	2.08533		0.0132504	0.0478466	0.096384	0.0561324	0.0442357	0.0348113		0.014564	0.0508319	0.0225969	0.0186906	0.0403073	-0.0060903
YJL072C	YJL072C	0.635227	0.506548	0.502578	0.672332	0.76471	1.03691		0.0176428	0.0366112	0.07271	0.0500864	0.052491	0.0527406		0.0277741	0.105862	0.114237	0.0457404	0.0583096	0.0363653
YKL162C-A	YKL162C-A	0.823254	1.17528	1.06589	2.34092	2.40261	1.46082		0.0284182	0.0293225	0.0585366	0.0380032	0.063946	0.0984555		0.0345194	-0.0596336	0.0541381	-0.12563	0.0190562	0.0823146
YLR167W	RPS31	16.0411	16.3598	17.1864	15.1594	8.19085	2.6663		0.192889	0.0468575	0.0695724	0.070635	0.0585527	0.059357		0.0120247	0.00248949	-0.00353549	0.0294436	0.0673804	0.0936852
YLR212C	TUB4	1.32111	1.50448	1.57478	1.30862	0.793526	0.939491		0.0196332	0.0330982	0.0427433	0.0276195	0.018429	0.0151184		0.0148611	-0.0138452	0.0181756	0.0613621	0.07251	0.00730292
YKR019C	IRS4	0.67306	0.769751	1.28524	1.97641	2.00951	2.55065		0.0583736	0.15514	0.235992	0.157171	0.117856	0.0768869		0.0867286	0.119125	0.119914	0.0348316	0.0662049	0.0250577
YGL015C	YGL015C	0.175113		0.123565	0.192435	0.330654	0.293823			0.00406338	0.0124279	0.0161174	0.0132884	0.00702936		0	0.00319216	0.00331258	0.0402273
YNL110C	NOP15	3.70149	2.83717	1.13515	0.63513	0.251977	0.527661		0.0768838	0.0360719	0.0393218	0.0305452	0.0282939	0.0718326		0.020771	0.0836115	0.153016	0.157606	0.172411	0.0829272
YDR453C	TSA2	0.315777	0.574426	1.34286	3.01403	3.28004	2.94453		0.00987925	0.0300033	0.0532464	0.0450504	0.0279953	0.0168512		0.0312855	-0.104153	-0.0747516	-0.136573	0.00312366	0.014903
YDR414C	ERD1	1.43838	1.32017	1.51799	1.73621	1.36015	1.65708		0.0397869	0.0864834	0.093686	0.0738913	0.0680355	0.0627619		0.0276609	0.0680988	0.0435344	0.0245	0.0709456	0.0289669
YDR371W	CTS2	0.847702	0.92025	2.00643	1.92299	1.45374	1.66006		0.0481607	0.151037	0.143398	0.102133	0.0969206	0.0843517		0.0568133	0.0956227	-0.00540942	0.0704573	0.0883031	0.0479513
YNL144C	YNL144C	0.277918	0.546854	1.17443	1.01832	0.657297	0.711595		0.0286185	0.0870247	0.051748	0.0316096	0.0282011	0.0315347		0.102974	-0.0241095	-0.0231945	0.0662226	0.0808457	0.0380863
YJL092W	HPR5	1.29741	1.17498	1.14265	1.41894	1.33315	1.92115		0.0447545	0.0541235	0.0544512	0.0435636	0.0434181	0.0454213		0.0344954	0.0650494	0.0508767	-0.00488633	0.0379271	0.00149483
YCR073W-A	SOL2	0.250883	0.145976	0.257287	0.341777	0.523021	0.877506		0.0218426	0.0707857	0.04724	0.0462218	0.0444225	0.0343946		0.0870628	0.43051	0.189923	0.098304	0.0613795	0.0195333
YER021W	RPN3	11.3507	11.937	17.1026	24.7694	30.2887	35.0445		0.0914552	0.185414	0.430347	0.501759	0.378002	0.393008		0.0080572	-0.000723889	-0.0301248	-0.0514559	-0.00407519	0.00141374
YJL066C	MPM1	1.21491	1.84627	4.28077	6.80454	13.1072	7.72725		0.0896902	0.230743	0.314224	0.200943	0.155159	0.106421		0.0738244	0.00162212	-0.0252946	-0.0446229	-0.0464013	0.0507265
YMR201C	RAD14	1.14853	1.17937	1.72028	2.26193	1.70705	1.82708		0.0614423	0.133156	0.160208	0.115453	0.093386	0.0714396		0.0534962	0.0785464	0.0478795	0.0146878	0.081398	0.0410562
YLR171W	YLR171W	2.56693	1.87515	4.27871	6.2317	7.02917	4.22433		0.0609572	0.146304	0.275984	0.269284	0.225958	0.140662		0.0237471	0.127873	-0.0449925	-0.0225189	0.0251085	0.0697851
YLR213C	CRR1	0.375874	0.434169	0.63158	1.0004	0.798754	0.635078		0.0526247	0.110773	0.195845	0.128032	0.127279	0.0247433		0.140006	0.172512	0.244207	0.102543	0.169318	0.107956
YKR036C	CAF4	1.05294	1.11016	1.42348	1.9628	1.75	2.0002		0.0746308	0.133242	0.153029	0.0948584	0.0590977	0.0476457		0.0708784	0.0842719	0.0775037	0.00936981	0.0523397	0.0187649
YNL079C	TPM1	2.93916	2.56914	5.20556	7.52359	4.67395	5.3423		0.207095	0.374958	0.433573	0.35594	0.394532	0.30829		0.0704604	0.143088	0.00716194	-0.0107773	0.113793	0.0588981
YDR455C	YDR455C	0.865374	1.19853	1.59038	1.91572	1.31238	1.90817		0.0473982	0.0918636	0.0905145	0.0589584	0.0502698	0.046279		0.054772	-0.0134523	0.0251123	0.00547462	0.0725222	0.00355362
YIL007C	YIL007C	0.41796	0.406531	0.481976	0.784537	0.885729	0.962904		0.0707437	0.130851	0.132921	0.0789087	0.0861234	0.0897888		0.169259	0.264675	0.266667	0.0683736	0.0865831	0.0888309
YDR501W	PLM2	2.85496	2.94828	4.69716	5.2522	4.57695	5.9631		0.0390887	0.0872738	0.077763	0.0543722	0.0448683	0.0378899		0.0136915	0.0138252	-0.0442	-0.00902135	0.0238992	-0.0109902
YOL095C	HMI1	0.39427	0.385669	0.416143	0.593978	0.488563	0.723868		0.0272838	0.0352476	0.0505361	0.0343986	0.0264537	0.030956		0.0692009	0.0863322	0.097864	0.0134306	0.0756988	0.0196438
YJR109C	CPA2	1.06963	1.20266	1.31788	1.57714	1.22716	1.3587		0.0802509	0.16196	0.257056	0.215374	0.157345	0.0954708		0.0750269	0.0789467	0.158702	0.124717	0.157597	0.0850514
YFL010C	WWM1	3.86091	3.89289	6.56779	8.54643	7.1032	3.58564		0.0556703			0.0337743		0.00357503		0.014419	-0.041539	0.0392408
YJL030W	MAD2	0.62189	0.731103	0.974488	1.50887	1.49377	2.19073		0.0484477	0.0886506	0.1447	0.102892	0.111905	0.101528		0.0779039	0.0619655	0.0981948	0.0133769	0.0729528	0.0303242
YLR245C	CDD1	0.789828	0.850871	0.834123	1.33467	1.05187	1.19384		0.0933307	0.103515	0.0685461	0.0610881	0.0678766	0.0725785		0.118166	0.10152	0.102619	-0.0326222	0.0793378	0.0533437
YLR341W	SPO77	0.169805	0.240758	0.271213	0.321866	0.321674	0.363993		0.0151177	0.027675	0.0310099	0.0222133	0.0128649	0.0160213		0.0890297	0.0181276	0.0976903	0.0546845	0.0532771	0.0334713
YLL007C	YLL007C	2.84464	2.84093	5.91864	10.3185	12.9138	20.3626		0.0777356	0.127009	0.186633	0.161069	0.124633	0.0828463		0.0273271	0.0365339	-0.066929	-0.0886561	-0.0100305	-0.0260505
YGR016W	YGR016W	0.0648344		0.158756	0.274184	0.420401	0.273397		0.00978089	0.0227093	0.0285369	0.0185326	0.015176	0.0199449		0.15086	0.102501	0.00206259	0.00636975	0.08577
YNL075W	IMP4	2.26825	1.76345	0.926666	0.651178	0.523841	0.836118		0.0769055	0.0280953	0.0415443	0.0310345	0.0241115	0.049289		0.0339052	0.0885706	0.120704	0.117202	0.0687425	0.0218904
YKL001C	MET14	1.16283	1.25561	2.74984	3.72509	3.6326	2.7183		0.121088	0.402644	0.797817	0.665765	0.574342	0.320369		0.104132	0.21256	0.198661	0.159905	0.168296	0.155521
YMR101C	SRT1	1.33905	1.96414	2.53776	2.8578	1.16167	1.38475		0.031855	0.0658673	0.0806051	0.057233	0.0394241	0.0346724		0.0237892	-0.0660244	-0.00389713	0.00183005	0.116993	0.0164716
YDR516C	EMI2	0.159756	0.436756	1.99988	3.57641	2.94124	1.91576		0.0911871	0.628973	0.529254	0.300363	0.213073	0.169485		0.570788	1.18446	0.239914	0.0342111	0.0976403	0.112662
YOL060C	MAM3	5.2411	6.70457	12.9404	16.5032	16.3441	21.5814		0.0656188	0.261654	0.269692	0.171443	0.136501	0.0889407		0.0125201	-0.0342834	-0.0652852	-0.033419	0.0103479	-0.0137999
YJR151C	DAN4	1.59203	1.4049	1.66395	1.70621	1.35698	1.94096		0.08301	0.0825715	0.0933046	0.0630691	0.0555798	0.0527907		0.0521411	0.0867914	0.0332038	0.0410425	0.0619803	0.00755973
YFL005W	SEC4	1.93547	1.5131	1.93148	2.08308	1.19549	1.50535		0.119161	0.17562	0.158291	0.0959623	0.096954	0.0932746		0.061567	0.15016	0.0613484	0.0475794	0.119353	0.0531031
YER099C	PRS2	0.738365	0.636484	0.617842	0.523594	0.359873	0.312886		0.0501011	0.0675002	0.0338399	0.0243566	0.0150255	0.0206274		0.0678542	0.12441	0.0825681	0.0838949	0.0822697	0.064871
YER090W	TRP2	2.77044	3.04174	3.33137	3.29282	1.58678	1.31843		0.0290084	0.0665351	0.0853496	0.0688585	0.04334	0.0248588		0.0104707	-0.0069123	0.0108943	0.0255449	0.0975743	0.0364087
YJL024C	APS3	0.884314	0.979222	1.2104	1.5645	1.45808	1.43981		0.0424286	0.0723142	0.0818086	0.0562233	0.0558301	0.0516143		0.0479791	0.036406	0.0402057	-0.00128707	0.0441843	0.0378787
YER005W	YND1	2.39259	2.27704	2.31577	3.41219	2.26986	2.95491		0.0934826	0.152174	0.183603	0.13443	0.129792	0.130876		0.0390718	0.0655903	0.0712348	-0.0209436	0.0892205	0.0309076
YLR275W	SMD2	2.35937	1.9081	2.63451	2.84199	2.38272	3.37436		0.05038	0.104495	0.114506	0.080015	0.0703005	0.0957136		0.0213532	0.0905425	0.00254032	0.0202464	0.0465486	0.00429311
YLR360W	VPS38	2.99093	2.11774	4.0853	4.57348	5.62523	7.80145		0.0331472	0.0733354	0.076728	0.0676801	0.0579114	0.0478715		0.0110826	0.108185	-0.0682099	-0.00590589	-0.00829518	-0.0153217
YLL004W	ORC3	1.19685	1.09035	1.51311	2.22651	1.84666	2.78641		0.0536212	0.0824736	0.109048	0.0937581	0.10373	0.0657638		0.0448018	0.083697	0.0273677	-0.0220641	0.0681407	0.00743289
YNL032W	SIW14	2.05841	1.85961	1.92981	2.2323	2.09865	2.76995		0.171042	0.23063	0.224806	0.134579	0.132201	0.157491		0.0830943	0.129794	0.114422	0.0560557	0.0679703	0.0397708
YHR055C	CUP1-2	0.719931	0.919777	1.12928	1.90709	1.68487	1.30121		0.435167	0.713457	1.03869	0.698383	0.399385	0.135384		0.604457	0.674812	0.872881	0.401982	0.290075	0.173007
YOL114C	YOL114C	0.290375	0.558856	1.16364	1.95765	1.80196	1.90572		0.073416	0.216933	0.199885	0.106837	0.099857	0.0623964		0.252831	0.197741	0.133008	-0.00339692	0.0633413	0.0387748
YOL042W	NGL1	1.41278	1.64814	1.36178	1.49089	1.3044	1.3817		0.0784258	0.124032	0.147974	0.12014	0.126285	0.120395		0.0555118	0.0279456	0.12027	0.0750503	0.10305	0.0868405
YMR018W	YMR018W	0.256928	0.317484	0.487987	0.780578	0.690154	0.632732		0.0136031	0.019777	0.0249285	0.0217838	0.0247025	0.0235413		0.0529452	0.00545481	-0.00501872	-0.0559234	0.044232	0.0427485
YOR019W	YOR019W	0.154542	0.203011	0.568196	1.05137	1.07584	1.57452		0.0234965	0.0559443	0.102404	0.0842957	0.0785848	0.0585858		0.152039	0.161802	0.0722234	-0.00400406	0.0738737	0.0242175
YLR032W	RAD5	1.30906	1.04186	1.13877	1.28331	1.02495	1.43824		0.0491734	0.0637706	0.0674573	0.0529465	0.0429783	0.0458853		0.037564	0.106126	0.0474306	0.025656	0.0642636	0.0120801
YFR026C	YFR026C	0.621917	0.619426	1.66156	2.44043	3.85921	13.2536		0.0144823	0.0629463	0.12588	0.116322	0.195679	0.390278		0.0232865	0.065084	-0.0507606	-0.0169054	0.00460819	-0.0484763
YGL161C	YIP5	1.62035	2.26257	3.14556	3.9371	4.49114	6.07258		0.0865989	0.197847	0.164683	0.106277	0.118609	0.0652624		0.0534446	-0.00962942	0.0201957	-0.00641644	0.0135232	-0.00394596
YFL011W	AUA1	0.0316154	0.0687952	0.204413	0.524335	0.600493	1.08584		0.00243276	0.0199222	0.0384364	0.0262735	0.0239646	0.0115533		0.0769484	0.0418933	0.0744118	-0.0884616	0.0308772	-0.0199931
YJR017C	ESS1	1.9572	2.53732	1.59746	1.84631	1.84504	2.62444		0.415769	0.622024	0.44709	0.258836	0.226341	0.163818		0.21243	0.169047	0.335735	0.166893	0.129684	0.0590912
YER088C	DOT6	4.29222	6.84365	8.43814	9.4266	6.76191	8.05323		0.0612475	0.404176	0.217497	0.111552	0.0914597	0.0746562		0.0142694	-0.0751653	0.0106986	-0.00370019	0.0459021	-0.00124162
YLR370C	ARC18	3.60952	4.13673	5.38874	6.74162	5.34615	7.45973		0.0350603	0.130483	0.140019	0.0805312	0.0585027	0.0440484		0.00971328	-0.0127866	-0.00921021	-0.0263642	0.0347629	-0.0156023
YML097C	VPS9	2.23868	1.93146	1.70782	2.22723	1.92025	3.14975		0.038339	0.114942	0.131742	0.0752445	0.0651783	0.0614698		0.0171257	0.0747577	0.086331	-0.000188331	0.0487294	-0.00971211
YLR117C	CLF1	2.75743	2.68355	3.90638	4.73573	4.7328	6.39165		0.113131	0.200261	0.233354	0.167334	0.107685	0.0962723		0.0410278	0.0651075	0.0127898	0.00790459	0.0288126	-0.00297743
YGR037C	ACB1	3.54237	3.76993	5.55911	6.5339	5.75379	7.5456		0.173813	0.502608	0.881474	0.773141	0.953694	0.822643		0.0490668	0.0792065	0.0960518	0.10309	0.159552	0.108329
YNL024C	YNL024C	0.914141	1.36801	3.46415	4.33951	4.67526	3.61357		0.118474	0.226716	0.177628	0.117217	0.0813976	0.0579483		0.129602	0.0531252	-0.040582	-0.00703543	0.0144817	0.0352627
YOL111C	YOL111C	1.19148	1.88027	3.59723	4.93196	2.79163	2.25484		0.0674341	0.131988	0.0997339	0.0997398	0.0800786	0.0352424		0.0565968	-0.0482234	-0.0477459	-0.0393947	0.0814062	0.0376214
YOL010W	RCL1	1.91251	1.81353	1.50688	1.31586	0.680816	0.625064		0.176955	0.0437099	0.0302387	0.0231368	0.0516607	0.0656268		0.0925251	0.0708847	0.0487219	0.0459742	0.109929	0.0992598
YOR022C	YOR022C	1.00599	0.936364	1.43355	1.93621	2.35488	3.50126		0.0294601	0.0534492	0.0737576	0.0628056	0.0585612	0.0568974		0.0292848	0.061172	-0.00632692	-0.0191183	0.00877456	-0.00830552
YLR084C	RAX2	2.95731	2.36948	2.29441	2.55323	2.20208	3.06789		0.0357215	0.0430472	0.0450584	0.0412593	0.0342465	0.0346697		0.0120791	0.0703511	0.0235253	-0.00356712	0.0307096	-0.0104185
YFR033C	QCR6	9.85276	3.8478	15.4477	22.1196	20.9659	13.6337		0.833493	1.9734	2.28535	1.12989	0.645201	0.313778		0.0845949	0.527024	0.0482375	0.0193233	0.0457433	0.0583922
YGL146C	YGL146C	0.0231449	0.0965234	0.311848	0.753732	0.657471	0.435154		0.0984089	0.135527	0.150023	0.081797	0.0605476	0.0463925		4.25185	1.32861	0.454931	0.0483016	0.113159	0.130898
YFR006W	YFR006W	2.22266	2.5668	2.91882	2.6713	1.94982	2.21347		0.0624872	0.179836	0.13291	0.0982316	0.0858354	0.0743671		0.0281137	0.014908	0.0382127	0.0589205	0.0720736	0.0291045
YJR024C	YJR024C	0.927484	1.25922	1.801	1.41532	1.90562	1.59675		0.086469	0.549111	0.641212	0.315178	0.228613	0.142535		0.0932297	0.242679	0.328466	0.329043	0.125182	0.114842
YER103W	SSA4	1.03395	13.6271	52.0183	96.59	104.23	84.7458		0.0781183	14.7519	10.268	6.41237	3.6562			0.0755534	0.740372	0.178892	-0.00756604	0.0414598
YLR374C	YLR374C	0.98546	2.06019	4.5096	7.02284	5.77612	4.56709		0.17118	0.908881	0.784075	0.47288	0.308558	0.134024		0.173706	0.200889	0.139775	0.0212666	0.0798611	0.0581407
YML083C	YML083C	0.0214826	0.0744404	0.238908	0.456325	0.375666	0.298204		0.012129	0.0982877	0.138423	0.118508	0.0549502	0.0307306		0.564594	1.05134	0.529101	0.226151	0.20958	0.137453
YLR139C	SLS1	12.2808	10.119	12.7691	13.2261	10.1134	12.5683		0.0919026	0.200089	0.179531	0.111269	0.0728926	0.043202		0.00748342	0.061709	-0.0164909	0.00414655	0.0347359	-0.0103326
YNR017W	MAS6	3.88454	3.13903	1.17924	0.929338	1.12255	1.60073		0.236198	0.167384	0.142992	0.078853	0.0979785	0.0998586		0.0608047	0.110654	0.22613	0.151068	0.0676552	0.0467523
YOR020C	HSP10	2.32863	3.05587	5.96043	10.2256	11.6907	9.60529		0.198396	1.24704	1.39137	0.900567	0.787025	0.187923		0.0851987	0.225269	0.19074	0.0350208	0.0626552	0.0568348
YOR089C	VPS21	2.49872	2.56682	6.19902	9.87366	9.24276	7.02955		0.215067	0.258207	0.466815	0.404924	0.293953	0.171467		0.0860709	0.0871216	-0.037379	-0.0373949	0.0428128	0.0479228
YOR075W	UFE1	2.57933	2.7614	3.33805	4.26928	3.72759	4.6376		0.0742428	0.131725	0.163404	0.150261	0.140055	0.107777		0.0287837	0.0216721	0.0214754	-0.00769654	0.0500098	0.0139062
YOL068C	HST1	2.21804	1.60541	1.94656	2.90078	3.20959	4.80058		0.106433	0.141437	0.182208	0.162452	0.175583	0.187588		0.0479851	0.14822	0.0640532	-0.00763281	0.0452015	0.0169085
YOR156C	NFI1	3.99484	3.0424	4.61918	6.45749	7.49378	10.451		0.122854	0.142737	0.244423	0.16993	0.179028	0.229203		0.0307532	0.106645	-0.0083844	-0.0289119	0.0101509	-0.00079323
YML117W	NAB6	1.53293	1.77791	3.16467	4.51927	4.69944	6.4859		0.0980032	0.27723	0.311437	0.188884	0.156187	0.116222		0.063932	0.0788849	0.0387921	-0.00533377	0.0332647	0.00152544
YJR069C	HAM1	0.450582	0.611478	0.429749	0.138971	0.144352	0.134881		0.0351893	0.121734	0.123508	0.062645	0.0360622	0.0266393		0.0780974	0.0755424	0.303435	0.629414	0.300857	0.21771
YFR015C	GSY1	0.0565301	0.280768	1.08522	1.13215	0.650118	0.689228		0.018014	0.463002	0.257127	0.117606	0.0991356	0.0765848		0.318662	1.35988	0.267805	0.152221	0.187646	0.121477
YLR434C	YLR434C	1.17931	1.38863	2.84666	3.19245	2.84442	3.14962		0.0144902	0.15123	0.125307	0.061191	0.0545143	0.0358663		0.012287	0.024622	-0.033262	0.00786668	0.0307353	0.00774849
YML005W	YML005W	0.43847	0.396106	0.509138	0.515243	0.810288	1.01287		0.0267288	0.0490195	0.0613178	0.0462884	0.0485782	0.0448929		0.0609593	0.118734	0.0865005	0.101352	0.02689	0.034923
YLR273C	PIG1	1.02329	0.898582	1.64128	2.09819	2.18773	3.55068		0.0337577	0.0419389	0.0744092	0.0698613	0.060415	0.0514297		0.0329895	0.0722612	-0.0387872	-0.0103157	0.02611	-0.0144819
YGR063C	SPT4	0.4446	0.216453	0.225137	0.145644	0.452916	0.388822		0.109078	0.0822722	0.181825	0.144265	0.177541	0.186792		0.245339	0.504065	0.722836	1.04171	0.36743	0.476932
YNR018W	YNR018W	1.69213	2.21944	1.11886	1.25969	0.914355	1.21121		0.136566	0.117996	0.170612	0.110044	0.122911	0.0870243		0.0807065	-0.00232504	0.198926	0.0919169	0.145752	0.0742023
YOR024W	YOR024W	0.143047	0.1209	0.239595	0.458957	0.663778	0.352624		0.00268598	0.0113249	0.0537147	0.0339316	0.0289254	0.0128135		0.018777	0.0976622	0.0959127	-0.000136834	0.0192411	0.086941
YOR122C	PFY1	6.76871	8.35599	8.68746	10.9647	5.84757	5.26619		0.0726475	0.200527	0.300838	0.316279	0.253679	0.156248		0.0107328	-0.0346721	0.0240449	-0.0149811	0.0990712	0.0436784
YOR085W	OST3	8.23678	9.88374	9.86283	10.9137	8.61924	10.4569		0.0736474	0.146734	0.193936	0.150625	0.132708	0.0847366		0.00894128	-0.033425	0.0176007	-0.00364846	0.0382506	-0.00237567
YOL062C	APM4	1.40525	1.6863	1.59017	1.85959	2.33714	2.43929		0.1492	0.266516	0.228843	0.169661	0.182616	0.144037		0.106173	0.0908017	0.158318	0.0826717	0.0608088	0.0639056
YOR206W	NOC2	6.69369	6.08803	5.98815	3.21289	0.75654	1.01178		0.108714	0.00230511	0.00391255	0.00332765	0.00545783	0.0221291		0.0162412	0.0322604	0.00288705	0.125327	0.147881	-0.00515702
YML104C	MDM1	0.938948	0.892311	0.906539	0.775499	0.680798	0.688559		0.0488281	0.052471	0.0384731	0.0300293	0.0274163	0.031869		0.052003	0.0682285	0.047864	0.0719068	0.0526007	0.0427484
YFR057W	YFR057W		0.00727521	0.0880401					0.00883083	0.0089265	0.0464643	0.0400608	0.0162559	0.00757525			0.370287
YGR017W	YGR017W	3.41176	5.27622	5.34359	5.68397	4.4944	3.78274		0.121013	0.272903	0.19662	0.149367	0.102141	0.0689945		0.0354692	-0.0632835	0.0420503	0.0189367	0.0481691	0.0328909
YGL055W	OLE1	4.18822	5.28734	5.87237	5.2041	2.55556	1.64841		1.45377		0.450521	0.303039	0.220293	0.115674		0.34711	0.130632	0.0915904	0.144753	0.110488
YJR073C	OPI3	0.279718	0.138802	0.107672	0.166909	0.174533	0.30195		0.130619	0.146319	0.171656	0.119426	0.157233	0.147895		0.466966	1.04534	1.5729	0.78345	0.876182	0.494015
YFR022W	YFR022W	0.46612	0.611837	1.02312	1.71557	1.71152	1.74296		0.023703	0.0778396	0.0822975	0.0624372	0.0533801	0.0321342		0.0508517	0.0274619	0.0259353	-0.0485059	0.033871	0.0231174
YLR437C	YLR437C	0.776891	1.29857	2.15827	3.09581	1.90587	1.6529		0.171793	0.634077	0.580536	0.323952	0.238741	0.110855		0.221129	0.291015	0.257586	0.0955162	0.166032	0.101809
YMR027W	HRT2	2.84679	3.13419	4.5167	4.3976	6.74431	5.16151		0.057684	0.163464	0.1347	0.0936738	0.101042	0.0677345		0.0202628	0.0130996	-0.0126568	0.030842	-0.0249206	0.0332703
YLR289W	GUF1	1.18922	0.929609	1.53511	2.28246	2.47898	3.01625		0.0546315	0.137886	0.132193	0.0875306	0.0711877	0.0570886		0.045939	0.15823	0.0388561	-0.0206454	0.0249045	0.00928238
YGR082W	TOM20	6.60371	8.14546	7.03947	6.28765	2.99975	2.91399		0.237074	0.112881	0.108409	0.0623362	0.0709331	0.0577366		0.0359001	-0.0284326	0.0354846	0.0353422	0.09004	0.0236925
YPL132W	COX11	0.664958	0.614815	0.754735	0.963813	1.08737	1.21207		0.037049	0.08188	0.0718255	0.0469551	0.0453106	0.0393465		0.0557163	0.115541	0.0815782	0.0202136	0.03278	0.0287701
YOR258W	HNT3	0.680361	0.343147	0.629164	0.611794	0.634376	1.19901		0.0222862	0.0188365	0.0770512	0.0550976	0.0426569	0.0851605		0.0327564	0.21442	0.0155727	0.110596	0.0734808	0.0266277
YOR271C	YOR271C	3.10345	2.56124	1.33582	2.08368	0.901167	0.887903		0.157776	0.116079	0.0544805	0.052299	0.0504557	0.0499125		0.050839	0.0963658	0.137955	-0.0568353	0.123291	0.0571648
YOR269W	PAC1	0.544659	0.536312	0.81148	1.21081	1.24122	1.30663		0.0534951	0.0488985	0.0791323	0.0586361	0.0497587	0.0374345		0.0982175	0.0983614	0.0372627	-0.0108087	0.0414751	0.0301839
YOR337W	TEA1	2.10418	1.70205	1.29914	1.09791	0.947266	1.91323		0.157315	0.0558677	0.0759106	0.0542651	0.0464822	0.0337052		0.074763	0.107727	0.0840147	0.0877899	0.0640509	-0.0203659
YNL106C	INP52	0.91279	1.00325	0.968276	1.07362	1.0853	1.78058		0.0214623	0.0213276	0.0365372	0.0211481	0.0214354	0.0201867		0.0235128	-0.00123993	0.0347528	0.00755423	0.0186592	-0.0203292
YGL242C	YGL242C	0.573168	0.437258	0.724578	0.91965	0.68588	0.809301		0.0589125	0.148536	0.114549	0.0815785	0.0872604	0.0675756		0.102784	0.297486	0.144927	0.070207	0.139686	0.087684
YGR144W	THI4		0.031973	0.113292	0.155355	0.174416	0.39485		0.0280357	0.031802	0.044139	0.0281965	0.0352453	0.01304			0.328039	0.192472	0.183934	0.0264929
YGR155W	CYS4	13.1689	14.0281	13.6233	11.9492	5.4128	5.05317		0.385795	0.313822	0.125268	0.129341	0.184	0.149685		0.0292959	0.00992742	0.0198804	0.0362419	0.0999979	0.0366161
YJR113C	RSM7	0.292293	0.302374	0.224273	0.256355	0.275117	0.314769		0.218665	0.257332	0.246167	0.144487	0.19809	0.141049		0.748101	0.815816	1.10423	0.665012	0.692036	0.475018
YGL203C	KEX1	4.18619	3.86332	4.27632	4.53297	4.35287	5.75726		0.0719969	0.138914	0.101024	0.0710261	0.0746251	0.0553265		0.0171987	0.046591	0.0148534	0.00789004	0.0204735	-0.00699818
YMR094W	CTF13	1.52518	1.18858	1.3251	1.47269	1.70315	2.30396		0.025652	0.0290239	0.0451087	0.0374181	0.0469589	0.0466513		0.0168191	0.0828141	0.0140695	0.0083442	0.0120588	0.00196557
YLR427W	MAG2	1.27528	1.27571	1.28993	2.42006	3.48489	5.62045		0.075348	0.114992	0.190134	0.175044	0.243054	0.213449		0.0590834	0.0753256	0.121346	-0.0234989	0.0350704	0.0163806
YGL166W	CUP2	0.454939	0.770182	1.91372	3.44815	1.65686	1.34892		0.114322	0.369678	0.483103	0.326936	0.264329	0.159461		0.25129	0.291751	0.187935	0.0354689	0.205139	0.149215
YMR311C	GLC8	5.51778	7.31262	14.7461	18.8348	17.9882	22.673		0.376403	0.967471	1.12757	0.823518	0.707695	0.409172		0.0682165	0.035807	-0.00132431	0.00929683	0.0459863	0.0107961
YBL093C	ROX3	1.73371	3.39471	6.36148	7.6122	5.06736	4.31009		0.183313	0.706663	1.60273	1.16046	1.13529	0.423584		0.105735	0.0124166	0.157726	0.156081	0.23779	0.156352
YBR046C	ZTA1	2.07957	1.76056	4.04438	6.00628	4.7904	11.4292		0.0281002	0.148183	0.191026	0.124842	0.0998414	0.0686004		0.0135125	0.0897577	-0.0558518	-0.0467251	0.0435598	-0.0502731
YBR043C	AQR2	1.60289	1.80878	3.67743	3.74363	2.25208	2.61698		0.177141	0.550521	0.367745	0.349407	0.147993	0.110183		0.110514	0.195746	0.0657984	0.0928228	0.132572	0.0412958
YAL019W	FUN30	0.787679	0.518444	0.781593	0.260157	0.358933	0.397922		0.0961554	0.076249	0.0861449	0.0872491	0.0732139	0.0993408		0.122074	0.240483	0.0666064	0.442833	0.209075	0.231117
YAL018C	YAL018C	0.629423		1.77902	5.23719	5.32493	3.61439		0.0186566		0.0216784	0.0242809	0.0293103	0.0343496		0.0296408	-0.0751152	-0.208155	0.00344096	0.0350473
YAR002W	NUP60	12.5193	11.3938	12.8352	9.19899	6.3837	9.62064		0.100508	0.129059	0.156595	0.112321	0.106609	0.15024		0.00802821	0.0332105	-0.00517685	0.0789693	0.0508914	-0.0130144
YIL167W	YIL167W	0.0408478	0.0653992	0.132381	0.178963	0.190784	0.310551		0.0335939	0.0694092	0.0721228	0.0458247	0.0390689	0.0301303		0.822416	0.917412	0.533216	0.289199	0.21483	0.0951408
YAL065C	YAL065C	0.153804	0.163515	0.326891	0.515131	0.292307	0.345201		0.0316416	0.0497845	0.0637628	0.039249	0.0476471	0.0446614		0.205727	0.249399	0.13391	0.0319541	0.179952	0.12858
YKL170W	MRPL38	1.75425	1.51412	1.24745	1.88574	1.79929	1.90098		0.0881217	0.195853	0.235963	0.152343	0.136457	0.0871986		0.0502333	0.127202	0.191089	0.0412394	0.0827199	0.0546205
YKL195W	MIA40	3.34561	3.93036	5.6434	7.73714	9.20608	11.3522		0.246308	0.483517	0.637287	0.574143	0.522463	0.44765		0.0736213	0.0612193	0.0662861	0.0277628	0.0468498	0.0317844
YIL155C	GUT2	0.782381	0.967222	2.23422	3.19293	2.84819	3.68287		0.0671852	0.234086	0.275054	0.144207	0.115191	0.0753301		0.0858727	0.126251	0.0457036	0.00646205	0.054206	0.0107033
YGR085C	RPL11B	23.0803	22.8137	22.6592	17.7427	4.10766	3.24074		0.276577	0.0317222	0.0231232	0.0224848	0.0476943	0.0592837		0.0119833	0.00959597	0.00221609	0.0500352	0.151241	0.0317943
YPL131W	RPL5	25.5892	26.2526	22.8255	18.951	4.79107	3.53594		0.228192	0.0390579	0.0309701	0.0242611	0.0294339	0.05147		0.00891751	-0.00121919	0.0214332	0.0385421	0.140622	0.0318214
YOR167C	RPS28A	9.94616	9.52058	8.96702	7.65496	2.23519	1.67488		0.339916	0.0650648		0.0415332	0.100082	0.158597		0.0341756	0.0314723	0.0243733	0.143483	0.0925682
YOR294W	RRS1	2.53872	1.85555	1.29421	0.776285	0.172423	0.385806		0.13776	0.0262747	0.00710165	0.00665491	0.0189795	0.0352249		0.0542636	0.114489	0.0618673	0.109188	0.19714	0.0437237
YOR313C	SPS4	1.1175	1.10745	1.79094	2.49057	1.87107	2.18613		0.0957997	0.103153	0.180016	0.0785786	0.0688019	0.0591313		0.0857267	0.0918799	0.0309724	-0.00485889	0.0628853	0.0202171
YOR306C	MCH5	3.06456	2.78635	3.17263	2.99958	2.29497	2.58252		0.231537	0.254699	0.253114	0.15053	0.119312	0.110626		0.075553	0.107538	0.0663701	0.07569	0.0781668	0.0383568
YOR354C	MSC6	4.2003	3.50107	2.6863	3.19121	3.99765	5.42625		0.0772821	0.121756	0.0852891	0.0700898	0.0877212	0.0804059		0.0183992	0.0718359	0.0713538	-0.00790642	-0.000471871	-0.00381434
YNL087W	YNL087W	1.48769	1.34642	1.1208	1.07294	0.892152	1.11068		0.0883291	0.0831794	0.0747381	0.059921	0.0737155	0.0671003		0.0593731	0.0855518	0.0906463	0.0697759	0.0885982	0.0536186
YGL239C	YGL239C	0.988956	0.462264	1.2613	1.02566	0.418805	0.744053		0.0946872	0.0741015	0.169972	0.152776	0.148585	0.124062		0.0957445	0.31879	0.00974488	0.184077	0.370748	0.169639
YGR208W	SER2	0.472464	0.482148	0.437817	0.359364	0.806623	0.595744		0.117695	0.111361	0.193073	0.132916	0.154413	0.103282		0.249108	0.233509	0.388266	0.437303	0.158881	0.202695
YGR177C	ATF2	1.41758	1.27567	1.28635	1.1642	0.828563	0.852605		0.1431	0.219517	0.224605	0.0975897	0.128345	0.0677695		0.100947	0.165074	0.172374	0.146003	0.157705	0.1057
YJR115W	YJR115W	3.48479	5.74719	8.8922	6.39336	9.05021	11.3641		0.261467	0.37048	0.359089	0.206686	0.27863	0.184384		0.0750308	-0.0549909	-0.0115517	0.102967	-0.0029992	0.00640396
YGL145W	TIP20	5.89472	4.77685	5.44824	6.15178	4.15876	4.96369		0.0749178	0.063086	0.0798843	0.0636502	0.0674173	0.0491393		0.0127093	0.0655821	-0.00477192	-0.0118846	0.0522586	0.00015831
YML030W	YML030W	2.22187	1.10975	1.87442	2.04055	3.65592	2.35331		0.133052	0.343883	0.351571	0.260494	0.297401	0.297575		0.0598828	0.350964	0.153387	0.136139	0.0408596	0.139221
YMR111C	YMR111C	0.96676	1.07948	2.32302	2.88001	2.90054	3.30437		0.0460628	0.0916013	0.0890361	0.0546484	0.0575181	0.0458053		0.0476466	0.0402483	-0.0524969	-0.0151589	0.0187156	0.00732011
YLR429W	CRN1	4.57546	6.82293	7.54335	9.11331	20.0228	14.9828		0.272698	0.390133	0.671511	0.560533	0.716283	0.483087		0.0596001	-0.0409459	0.0607255	0.0359472	-0.0319849	0.0550225
YPL107W	YPL107W	0.772421	0.686996	0.791816	0.888805	0.992301	1.53047		0.0844754	0.111563	0.124379	0.0823573	0.0848414	0.0858461		0.109364	0.166743	0.13912	0.0974471	0.0775038	0.0365294
YOR282W	YOR282W	1.74961	0.662776	1.91268	1.37587	0.818137	0.775251		0.0347146	0.0693923	0.0885714	0.0527521	0.0570559	0.0429537		0.0198413	0.297116	-0.081822	0.10885	0.105925	0.0655503
YPL257W	YPL257W	0.850216	0.670033	1.63631	1.01366	1.35151	1.88226		0.0507628	0.125369	0.121668	0.0824286	0.104924	0.0811796		0.0597058	0.183694	-0.0126536	0.174814	0.0508631	0.0330934
YPL227C	ALG5	3.55761	2.82139	2.6214	3.10334	2.33866	2.19019		0.125746	0.167402	0.160244	0.134547	0.145116	0.11476		0.0353456	0.104967	0.070777	0.0177597	0.0812491	0.0614145
YOR360C	PDE2	1.36069	1.45654	2.68514	2.99858	2.21164	1.90336		0.0839212	0.188485	0.333675	0.252582	0.192772	0.126773		0.0616756	0.0815214	0.0424297	0.0798212	0.11685	0.086439
YPL158C	YPL158C	6.04383	3.46516	4.33308	4.9927	5.37672	3.3421		0.236947	0.169415	0.252098	0.198233	0.202837	0.126457		0.0392048	0.183504	0.0224879	0.0198573	0.0312131	0.0724661
YOR151C	RPB2	3.50919	3.18339	3.13432	3.34521	3.02356	4.05094		0.203725	0.21046	0.242206	0.245015	0.267822	0.228262		0.0580546	0.0865433	0.0743435	0.0620695	0.0918761	0.0479654
YKL087C	CYT2	1.67406	2.21747	2.37394	2.79855	2.54304	2.88861		0.0948323	0.227847	0.240336	0.146703	0.154535	0.0992847		0.056648	0.0134152	0.0921899	0.0412768	0.0664734	0.0365854
YGL086W	MAD1	4.00137	3.65824	5.84611	6.10267	6.60467	7.63457		0.0526556	0.0939327	0.0868701	0.0627295	0.0552777	0.0387464		0.0131594	0.0417143	-0.0473169	0.00391803	0.00140534	-0.00369434
YMR042W	ARG80	1.31374	1.34858	1.54238	1.29795	0.919636	1.17615		0.076816	0.270856	0.204358	0.10734	0.0886201	0.051809		0.0584712	0.130218	0.139994	0.141585	0.12514	0.0470058
YMR191W	YMR191W	0.589989	0.572194	0.713254	0.933682	1.50041	2.55134		0.0252102	0.0542221	0.0931853	0.0727257	0.0995224	0.0999316		0.0427299	0.0773228	0.0853688	0.0464732	0.024379	0.0120806
YML007W	YAP1	4.31741	4.40743	5.60034	8.48817	10.7575	13.2318		0.139858	0.245337	0.389185	0.424214	0.446878	0.434337		0.032394	0.039322	0.0297077	-0.0243972	0.021621	0.0218658
YGR133W	PEX4	1.44943	1.33483	2.08616	1.57487	4.29812	3.60583		0.0381761	0.165406	0.131693	0.138039	0.244691	0.266773		0.0263388	0.0968928	0.0236879	0.131709	-0.0291458	0.0789735
YPL094C	SEC62	2.51233	2.60303	3.32573	3.6354	3.78772	4.46141		0.155599	0.262366	0.435902	0.350478	0.488912	0.331388		0.0619342	0.073819	0.0847979	0.0939183	0.111988	0.0829113
YPL239W	YAR1	8.75356	20.7786	44.905	50.5994	52.527	15.4799		0.189531	4.18903	2.79949	1.70567	1.13486	0.123486		0.0216519	-0.0619533	0.00142736	0.0231045	0.0236031	0.106718
YPL215W	CBP3	7.11091	6.26145	8.59477	9.96118	11.9436	12.9083		0.23735	0.416986	0.43743	0.326097	0.373269	0.310122		0.0333783	0.0817183	0.0126493	0.0115806	0.0138428	0.0217609
YOR374W	ALD4	0.433759	0.885354	2.9154	4.07963	7.47045	4.75222		0.038291	0.177985	0.195625	0.108711	0.0724865	0.0401865		0.0882771	-0.00780183	-0.0565896	-0.022902	-0.0437444	0.0416551
YPL155C	KIP2	0.626807	1.26649	1.07668	1.14282	0.945741	1.80491		0.0901723	0.178032	0.118778	0.0638551	0.0398142	0.0366648		0.14386	-0.0283434	0.147538	0.068815	0.0679612	-0.0169791
YOR188W	MSB1	4.00135	2.94488	2.66162	2.01786	1.95113	3.84096		0.0384415	0.0403204	0.0391484	0.024884	0.0212463	0.0189806		0.00960713	0.0881529	0.0286402	0.0690896	0.0149813	-0.0408773
YGL217C	YGL217C	0.725105	0.613398	1.37968	1.61187	1.74667	1.4815		0.039606	0.0644972	0.0719277	0.0556928	0.0699512	0.0393074		0.0546211	0.121857	-0.0423824	0.0115315	0.0295242	0.044937
YHR029C	YHR029C	2.32421	4.0114	3.83392	4.04939	3.45756	3.07902		0.0738442	0.236602	0.116708	0.0706501	0.0809143	0.0516647		0.0317718	-0.086969	0.0506592	0.0127531	0.0362232	0.0283843
YHR006W	STP2	2.92351	2.81528	5.14988	6.26066	4.94779	4.21955		0.197744	0.380448	0.296698	0.20344	0.161154	0.083976		0.0676395	0.112722	0.0012867	0.0048667	0.0561998	0.0376282
YKL071W	YKL071W	2.12759	1.79904	3.59286	4.04335	3.7863	2.69661		0.0599484	0.115659	0.151893	0.0941614	0.0861802	0.0619666		0.0281767	0.0878045	-0.0466159	0.00854612	0.0296103	0.0473447
YGL071W	RCS1	5.43365	6.87013	14.311	19.4627	16.0649	12.5067		0.137677	0.460652	0.343766	0.198262	0.136149	0.0584573		0.0253379	-0.00994711	-0.0636137	-0.0450864	0.0286106	0.0245972
YMR059W	SEN15	1.22929	1.34496	2.49522	3.36137	1.90582	1.67544		0.0784061	0.124514	0.122545	0.0798597	0.0773669	0.0594716		0.0637814	0.056961	-0.0213815	-0.024508	0.0885825	0.0472155
YMR204C	YMR204C	0.871215	0.855239	1.45095	1.47561	1.47671	1.50134		0.0339496	0.106076	0.0793363	0.0592582	0.0482852	0.0336143		0.0389681	0.0882491	0.0065104	0.0437057	0.0361191	0.0260241
YMR008C	PLB1	11.2015	14.3447	23.2507	28.4999	29.2115	33.7184		0.408769	1.5666	1.77869	1.77511	1.19056	0.59581		0.0364922	0.0162861	0.0213036	0.0280526	0.0480821	0.0177116
YPL052W	YPL052W	1.80858	1.66483	2.33897	2.38657	3.36253	4.97478		0.0778358	0.108854	0.134176	0.12957	0.150839	0.17481		0.0430369	0.0750204	0.0126746	0.0517354	0.0148718	0.0114337
YPR087W	VPS69	0.660977	0.66378	0.967632	0.613303	0.426083	0.502112		0.150505	0.0737016	0.0546983	0.0331559	0.0339736	0.038728		0.227701	0.161909	0.0250204	0.147586	0.103925	0.0665364
YPR071W	YPR071W	2.17807	1.481	2.74257	2.21425	2.31572	2.84336		0.0379537	0.036083	0.0396101	0.0233393	0.0196704	0.020794		0.0174254	0.117179	-0.0691421	0.0554295	0.00498203	-0.00680207
YPR057W	BRR1	1.52704	1.37053	1.38792	1.75673	1.54118	2.08048		0.196727	0.223174	0.1802	0.138796	0.151926	0.162155		0.128829	0.174026	0.141728	0.0536645	0.103042	0.0644509
YPL204W	HRR25	22.7966	20.4995	29.3957	32.013	36.1285	53.4465		0.378326	0.43682	0.510504	0.404662	0.392036	0.286371		0.0165957	0.0454761	-0.0322545	-0.0021369	-0.000345641	-0.020134
YPR008W	HAA1	8.03337	7.80428	15.6348	15.883	12.8764	14.3469		0.329482	1.00814	1.9155	1.12487	0.475516	0.422714		0.0410142	0.0944848	0.0303077	0.091378	0.07473	0.0250644
YPL012W	RRP12	9.35537	6.88643	6.1093	3.71823	1.633	1.58117		0.334407	0.0454312	0.0564042	0.0544923	0.0535341	0.083802		0.0357449	0.099241	0.0249715	0.111043	0.105135	0.0461326
YGL193C	YGL193C	0.960048	0.948211	2.69202	3.56287	3.65695	3.08614		0.0895608	0.211315	0.139006	0.107176	0.094739	0.0508351		0.0932878	0.167945	-0.0406159	-0.0163129	0.0252929	0.0334205
YLL018C-A	COX19	3.71427	1.58677	6.17834	8.07136	5.69922	2.34444		0.194713	0.646182	0.270207	0.13132	0.0900135	0.0283541		0.052423	0.429699	-0.0498598	-0.0248142	0.0510022	0.0788158
YKL041W	VPS24	1.36644	2.35557	3.49312	4.49565	4.41393	4.18504		0.164701	0.281484	0.280087	0.212525	0.228196	0.146159		0.120533	-0.0133304	0.040056	0.0113931	0.0514744	0.0464232
YGR009C	SEC9	1.61117	1.89347	3.00288	3.90669	4.07201	5.06128		0.0966	0.364719	0.267619	0.208433	0.237971	0.157927		0.0599565	0.0957605	0.0619337	0.0164055	0.0520243	0.0271373
YMR159C	APG16	0.424074	0.655829	1.50513	2.3812	2.16966	2.67723		0.0742585	0.239601	0.27313	0.227448	0.200099	0.0936248		0.175107	0.197808	0.120546	0.0379679	0.103027	0.0430056
YML081C-A	ATP18	2.50653	4.00038	3.23396	4.10214	3.54835	2.63555		0.158134	0.568864	0.374621	0.275017	0.242199	0.115199		0.0630887	-0.00317292	0.158901	0.0405835	0.0823298	0.0772888
YMR104C	YPK2	1.07366	1.36713	2.89946	3.94332	5.3941	7.27047		0.150997	0.435369	0.269899	0.17361	0.144971	0.0926603		0.140638	0.191969	0.058583	0.00377252	0.00305261	-0.00238837
YPL051W	ARL3	1.27679	1.35774	1.82259	1.6016	1.76383	1.97859		0.0790383	0.119367	0.172182	0.134539	0.165809	0.208249		0.0619037	0.0604831	0.05044	0.115091	0.0803521	0.0930414
YPR075C	OPY2	2.40219	2.93972	5.18426	6.18994	5.74149	5.86707		0.218939	0.353244	0.371752	0.307859	0.359585	0.465662		0.0911416	0.057542	0.0102971	0.0241944	0.0641605	0.0709167
YPL198W	RPL7B	7.13196	7.11255	8.388	6.58179	2.52729	2.00341		0.353629	0.0386884	0.0348061	0.0326297	0.0392949	0.0440154		0.0495836	0.0278424	-0.0188256	0.0530683	0.105077	0.0353176
YPR024W	YME1	2.63822	3.31741	5.98131	8.40591	5.98449	8.2313		0.204299	0.648944	0.603056	0.494322	0.83609	0.280136		0.0774382	0.090105	0.0516267	0.0088122	0.136421	0.0504468
YPR010C	RPA135	8.56506	8.80991	11.2392	7.00376	2.08132	0.917107		0.22265	0.0536722	0.0391831	0.0356898	0.0277496	0.0292286		0.0259952	0.00880892	-0.0301281	0.0988417	0.129983	0.0802826
YKL040C	NFU1	2.21624	2.9188	5.30082	4.79448	4.37148	3.87757		0.176578	0.255446	0.303329	0.241029	0.243148	0.157782		0.0796745	0.0158337	-0.0149994	0.073848	0.0623983	0.0562462
YGR054W	YGR054W	8.92755	9.87888	9.61043	8.13922	4.89802	6.62278		0.0824005	0.19673	0.132246	0.0943237	0.0920113	0.0659366		0.00922991	-0.0104918	0.020731	0.0459853	0.0657754	-0.00766826
YMR181C	YMR181C	3.98187	6.01907	11.8548	15.1974	9.47576	10.749		0.106279	0.387438	0.326167	0.234841	0.330811	0.124034		0.0266908	-0.0538768	-0.0542795	-0.0286687	0.0717402	0.0131258
YMR106C	YKU80	1.10337	1.08006	1.59212	1.96045	2.20543	3.22561		0.0702679	0.166643	0.150138	0.0984362	0.10862	0.136425		0.0636849	0.117388	0.0624921	0.0281336	0.0380015	0.0183249
YGL127C	SOH1	8.57193	6.60534	16.5565	8.29971	33.6629	27.0836		0.0784007	0.137643	0.381486	0.250695	0.269674	0.188849		0.00914622	0.0797793	-0.107406	0.165026	-0.123564	0.023063
YNL320W	YNL320W	0.351679	0.338895	0.31056	0.501074	0.354653	0.688042		0.0265381	0.0774709	0.106105	0.0785602	0.0676819	0.0548009		0.0754611	0.168424	0.314798	0.126912	0.212936	0.0666729
YDL169C	UGX2	0.0349217	0.0602107	0.365163	0.67752	0.5966	0.854576			0.0356843	0.0949373	0.0598048	0.0393856	0.0196559		0	0.10993	0.0276425	0.0890029	0.0147313
YDL209C	CWC2	1.46515	1.21495	1.39916	1.80042	1.04227	1.27475		0.155411	0.218738	0.318744	0.105777	0.12529	0.100721		0.106071	0.191503	0.190807	0.0776148	0.145301	0.079797
YDL199C	YDL199C	0.286969	0.306377	0.743947	1.2522	1.07123	1.23613		0.0133548	0.040616	0.0501101	0.0349797	0.0238869	0.0219344		0.0465372	0.07685	-0.033563	-0.0596281	0.0407833	0.00962502
YBR218C	PYC2	2.72954	1.27124	2.05518	2.89356	3.87312	2.50287		0.115835	0.228514	0.138114	0.149851	0.114672	0.141707		0.0424375	0.294286	0.041121	-0.00961444	0.0100389	0.074336
YAL014C	SYN8	1.61254	1.89891	2.31938	2.73222	2.63103	3.32133		0.125594	0.20812	0.343094	0.232843	0.241112	0.162809		0.0778858	0.0549536	0.10481	0.0794156	0.0926697	0.0491769
YBL030C	PET9	2.92694	3.18986	3.35595	3.77749	2.47757	2.07204		0.124308	0.173053	0.188171	0.0986898	0.0558081	0.0411862		0.0424703	0.027249	0.047973	0.0163996	0.0670238	0.0340081
YBR020W	GAL1	0.347409	0.46465	0.539359	0.807666	1.05452	0.702515		0.0342804	0.05824	0.0634083	0.0452239	0.0438962	0.0466257		0.0986744	0.0424473	0.0996674	0.000947157	0.0212435	0.0836191
YIR017C	MET28	0.221985	0.421623	0.760666	0.796692	1.26022	0.643235		0.0440181	0.160078	0.157241	0.10095	0.087677	0.0631618		0.198294	0.176654	0.175885	0.151579	0.0453824	0.134695
YAR014C	BUD14	3.47935	2.79973	3.09847	2.68757	2.21044	2.53426		0.116432	0.0957733	0.0921127	0.0563545	0.038244	0.0317346		0.0334637	0.088267	0.0173378	0.0539699	0.0387837	0.00496742
YKL122C	SRP21	19.357	18.0486	13.8057	13.0028	10.5919	14.2309		0.0695889	0.0924984	0.106426	0.0779382	0.069594	0.0594062		0.00359503	0.0218229	0.0446431	0.0188204	0.0268324	-0.0158359
YKL145W	RPT1	2.89746	2.73287	3.26242	3.37868	3.54631	5.48526		0.162164	0.275604	0.485986	0.396263	0.381724	0.268398		0.0559677	0.0938169	0.104935	0.124198	0.10666	0.0393926
YJL127C	SPT10	1.91387	1.70465	2.99632	3.62964	3.27249	4.09729		0.117449	0.158481	0.213783	0.147654	0.100634	0.0651413		0.0613674	0.106404	0.00068093	0.0161301	0.0459637	0.00639655
YGL121C	GPG1		0.106145	0.175046	0.165731	0.49165	1.14604		0.0111344	0.132937	0.139778	0.140227	0.113666	0.100089			0.790359	0.846236	0.231799	0.0679301
YNL314W	DAL82	0.70503	0.962927	1.23879	1.57696	1.43951	1.44272		0.0300145	0.11786	0.128921	0.0591941	0.0401288	0.024534		0.0425719	0.0117655	0.0758712	0.0183697	0.0417525	0.0220237
YDL196W	YDL196W	0.503009	1.06998	3.42521	5.13117	5.28507	2.3008		0.0137295	0.113754	0.24664	0.141623	0.104696	0.0263296		0.0272947	-0.10638	-0.0756084	-0.0342105	0.0205656	0.0769562
YDL166C	FAP7	0.308601	0.305188	0.219904	0.140081	0.0986549	0.16076		0.0502079	0.0728588	0.0986393	0.0639363	0.0586648	0.031019		0.162695	0.208493	0.424342	0.550866	0.603989	0.235079
YDL175C	AIR2	1.15216	1.26917	1.61779	2.0271	1.54795	1.67435		0.110615	0.240075	0.279659	0.207705	0.156395	0.12605		0.0960065	0.124555	0.144871	0.0866437	0.129256	0.0797712
YDL178W	DLD2	0.826165	0.891036	1.72258	1.80285	2.00766	1.5193		0.153979	0.253355	0.313255	0.235668	0.195526	0.245078		0.186378	0.225647	0.12353	0.143626	0.099795	0.15688
YDL176W	YDL176W	0.763915	0.573928	0.982098	1.17086	0.965356	1.08111		0.0453573	0.0960881	0.130824	0.0827235	0.0436635	0.0324135		0.0593748	0.184532	0.0711625	0.0626694	0.0770341	0.0285783
YBR235W	YBR235W	0.513614	0.547649	1.1701	1.16774	0.836444	1.07486		0.0366321	0.0903068	0.0777743	0.0492884	0.0421052	0.0359059		0.0713223	0.106949	-0.00567646	0.0542327	0.0799236	0.0226621
YAL008W	FUN14	0.184798	0.304284	0.584248	0.815673	1.19133	1.19428		0.0172695	0.0699924	0.0836988	0.0443432	0.0375975	0.030327		0.0934506	0.0600037	0.0819627	0.0246576	0.0033712	0.0280765
YBL027W	RPL19B	12.2891	11.403	11.7929	8.36147	3.78974	1.27772		0.289013	0.0812827	0.0369251	0.0388727	0.0325073	0.0467319		0.0235178	0.0341284	0.000306291	0.0726521	0.0856074	0.0978062
YBR028C	YBR028C	3.68202	2.19709	2.26664	2.04813	1.8206	2.12222		0.0466836	0.0610936	0.0468639	0.0294032	0.0177575	0.0175852		0.0126788	0.14853	0.019633	0.0378377	0.0238614	-0.00194311
YIR018W	YAP5	0.393291	0.650174	0.758589	0.905177	0.847365	0.914254		0.0872824	0.274214	0.284099	0.161372	0.15	0.104809		0.221928	0.242382	0.366126	0.216102	0.184152	0.130388
YAR035W	YAT1	0.0212628	0.0640347	0.0474661	0.166583	0.200977	0.211498		0.00346222	0.0179997	0.0191822	0.014345	0.0147863	0.0128507		0.16283	0.000993834	0.405684	-0.0667456	0.0600856	0.0624717
YKL115C	YKL115C	0.821216	0.6862	0.805213	0.797423	0.543114	0.721199		0.010215	0.0189482	0.0401347	0.0263876	0.0148531	0.00908069		0.0124388	0.0646721	0.0170695	0.0431751	0.0692521	-0.00120182
YKL143W	LTV1	2.78517	2.64241	2.76953	1.61407	0.603518	0.509544		0.0995386	0.0106063	0.0441434	0.0253448	0.0190829	0.0233783		0.0357388	0.0331212	0.00341807	0.124243	0.121601	0.0511656
YJL106W	IME2	0.387492	0.536045	1.30794	2.13681	2.00367	2.1181		0.0213956	0.0483305	0.0653663	0.0472203	0.028652	0.0299727		0.0552155	-0.00504165	-0.060357	-0.0640812	0.024645	0.01025
YNL246W	VPS75	0.699338	0.593966	0.774103	0.780639	0.569375	0.870329		0.107707	0.113112	0.111071	0.068955	0.0669817	0.0595418		0.154012	0.214512	0.123717	0.111571	0.136336	0.0558621
YDL081C	RPP1A	3.85224	1.82316	3.11927	3.40921	1.41181	0.823464		0.0991056	0.0216093	0.0146057	0.00834319	0.0135424	0.0232308		0.0257267	0.208401	-0.0689399	-0.0142301	0.0934926	0.0565419
YDL002C	NHP10	0.680155	0.7565	1.0884	1.34262	0.962143	0.694979		0.0888943	0.181984	0.208407	0.165549	0.113963	0.0714648		0.130697	0.16819	0.157662	0.109343	0.155122	0.133745
YDL065C	PEX19	3.53814	3.14393	5.30752	5.39033	4.70283	5.22606		0.144479	0.287913	0.280189	0.206109	0.162634	0.108079		0.0408346	0.0959056	-0.00594715	0.0420936	0.0500739	0.0194187
YDL101C	DUN1	1.46923	1.56777	2.75322	2.82898	2.46558	3.11397		0.0301599	0.0732237	0.0933307	0.0726312	0.0567408	0.0393671		0.0205277	0.0180019	-0.040548	0.0241992	0.038135	0.000584319
YDL074C	BRE1	3.38634	2.78175	3.07807	2.9134	2.30735	2.40536		0.0932198	0.130247	0.143164	0.105705	0.0778917	0.0617165		0.0275282	0.0860525	0.0322359	0.0522793	0.0584982	0.0264065
YDR128W	YDR128W	1.76098	1.33518	2.22745	2.54742	2.36233	3.16666		0.0591829	0.143709	0.176261	0.132221	0.101302	0.0737926		0.0336079	0.138534	0.0183679	0.0374406	0.0547171	0.0107625
YIR038C	GTT1	0.378651	0.34003	0.935448	0.988964	1.20958	1.41603		0.0328364	0.132409	0.233326	0.172812	0.176041	0.132309		0.0867194	0.285437	0.15463	0.194043	0.135961	0.100591
YBL042C	FUI1	0.938381	0.662004	0.455021	0.237457	0.200085	0.29345		0.220522	0.165025	0.0759134	0.0401481	0.0317907	0.0353684		0.235003	0.332108	0.259536	0.303977	0.180427	0.106015
YKR091W	SRL3	0.935408	1.00943	1.71165	1.70689	3.58783	5.03864		0.112219	0.108025	0.0619559	0.0483988	0.117375	0.0676492		0.119968	0.0938718	-0.011104	0.032697	-0.0416739	-0.0025239
YKR042W	UTH1	12.7953	13.9947	18.0187	23.5148	18.3792	13.9966		0.622712	0.496812	0.444085	0.24415	0.176688	0.132091		0.0486673	0.0193433	-0.00648289	-0.0363429	0.0346771	0.0290282
YJL019W	MPS3	1.76906	1.68446	2.36805	2.88083	2.60136	3.06395		0.0687182	0.133456	0.149206	0.103092	0.0676453	0.0401336		0.0388446	0.0717334	0.0215479	0.00889127	0.0410623	0.00728817
YGL088W	YGL088W	11.9665	21.2226	12.8989	19.3817	16.8396	9.93243		0.0820329	0.143072	0.147029	0.102667	0.0700992	0.0487647		0.00685519	-0.136274	0.0800288	-0.073423	0.0188295	0.0423107
YNL232W	CSL4	1.23655	1.24998	1.24993	0.616888	0.475004	0.674214		0.0867803	0.0561964	0.0628295	0.0498478	0.0527831	0.0498755		0.0701792	0.0543135	0.0477238	0.206711	0.123772	0.0626414
YDL067C	COX9	0.542834	0.953553	0.910303	1.3662	0.899271	0.545621		0.257518	0.378132	0.416902	0.25074	0.180006	0.129049		0.474396	0.28784	0.447329	0.195196	0.237793	0.263748
YDR002W	YRB1	2.11478	2.79382	3.57747	4.67928	2.1939	1.41001		0.181588	0.297893	0.389093	0.318355	0.231257	0.181322		0.0858665	0.0288877	0.0731231	0.0319435	0.164606	0.151912
YDL057W	YDL057W	0.868397	0.90353	1.40573	1.56338	1.1729	1.30109		0.0383326	0.107165	0.133154	0.0906455	0.078116	0.0633991		0.0441418	0.0740152	0.0420165	0.0534201	0.0914723	0.0488124
YDL088C	ASM4	5.24617	5.59067	10.2148	12.0384	10.7788	10.5851		0.1705	0.28155	0.512602	0.268067	0.280942	0.12987		0.0324999	0.0259936	-0.0343771	0.00230328	0.0352716	0.0201845
YDR335W	MSN5	3.91048	2.93513	5.28926	6.47753	5.65372	7.5141		0.0719918	0.241374	0.319152	0.252052	0.192427	0.122195		0.01841	0.120348	-0.0138533	0.00810226	0.0501217	0.0036894
YBR014C	YBR014C	1.33648	1.09101	1.91276	2.46526	2.0198	2.00124		0.0144312	0.0178575	0.0370116	0.0268201	0.0302539	0.0328361		0.0107979	0.064239	-0.0615397	-0.0359407	0.0328502	0.0163537
YBR119W	MUD1	0.603359	0.642355	0.794132	0.859697	0.942795	1.55712		0.0605379	0.0732805	0.040922	0.0322653	0.0605743	0.0672009		0.100335	0.0922512	0.0477658	0.0282562	0.0432852	0.0159683
YBR223C	TDP1	0.974478	0.880352	1.52184	2.30558	1.99	1.89641		0.0428277	0.120694	0.125192	0.064292	0.044986	0.0452828		0.0439494	0.117299	0.0259401	-0.0321744	0.0400035	0.0267122
YIR042C	YIR042C	0.257152	0.239433	0.289587	0.28645	0.304377	0.241779		0.0681007	0.117817	0.103154	0.0614997	0.0459094	0.0386833		0.264827	0.423264	0.366436	0.272419	0.167338	0.173772
YBL035C	POL12	1.22317	1.14263	1.16058	1.10913	0.849603	1.11201		0.0247906	0.0196972	0.0341039	0.0224116	0.0207703	0.0182591		0.0202674	0.0358243	0.0213124	0.033833	0.0489773	0.000811717
YLL059C	YLL059C	0.2735	0.370491	0.503124	0.63615	0.560355	0.678888		0.0138603	0.0270621	0.038267	0.0233461	0.02185	0.0209701		0.0506775	-0.011927	0.0317071	0.0073162	0.0506404	0.0207532
YKR044W	UIP5	3.25414	2.14974	2.04125	2.13841	1.53324	2.1349		0.113801	0.0774297	0.070338	0.0435441	0.042839	0.0455885		0.0349712	0.139577	0.0425958	0.0178685	0.0573897	0.000682133
YJL012C	VTC4	7.06144	6.42553	6.01015	4.64837	3.24505	4.23473		0.188539	0.205457	0.235479	0.175923	0.115708	0.0955365		0.0266998	0.0529041	0.0451836	0.0901834	0.073142	0.00922761
YGL068W	YGL068W	0.707544	0.68437	1.06637	1.26619	1.64132	0.706449		0.0870755	0.141471	0.236869	0.194316	0.183449	0.0788197		0.123067	0.17748	0.157385	0.146829	0.101349	0.17865
YNL202W	SPS19	0.291065	0.28868	0.327505	0.420926	0.366859	0.495518		0.0078771	0.0147614	0.0329189	0.0205594	0.0194972	0.0197713		0.027063	0.0414138	0.0611711	0.0211531	0.0649177	0.0240559
YDL009C	YDL009C	0.943529	0.79533	1.39711	1.18849	1.31692	1.06309		0.0515142	0.275117	0.369571	0.347894	0.358751	0.098957		0.0545974	0.255632	0.212017	0.314027	0.268028	0.173952
YDR042C	YDR042C	0.326073	0.809119	1.49056	1.78596	1.21032	1.20995		0.0228603	0.0536899	0.0609048	0.0354333	0.0188566	0.0188348		0.0701079	-0.154901	-0.0354136	-0.00658394	0.0570784	0.0156103
YDR065W	YDR065W	1.35137	1.09462	1.91797	1.75213	1.48347	1.8721		0.106819	0.136379	0.189785	0.153292	0.128029	0.114999		0.0790452	0.15481	0.0305089	0.111078	0.103679	0.0545721
YDR061W	YDR061W	0.754572	0.846991	1.06544	1.40608	1.08927	1.30427		0.107568	0.187627	0.202545	0.155951	0.101391	0.0738956		0.142554	0.159782	0.169143	0.0876729	0.127348	0.0581304
YDR172W	SUP35	5.31502	4.85793	4.07007	2.49132	1.21458	1.83826		0.166052	0.0745054	0.0287742	0.0315878	0.0368242	0.0588872		0.031242	0.0459171	0.0366947	0.107785	0.0923696	0.00222058
YBR171W	SEC66	0.930621	0.613993	1.06735	1.33886	1.14294	1.03973		0.0263408	0.0356878	0.122582	0.107289	0.107493	0.136259		0.0283046	0.146139	0.0180786	0.0498811	0.103728	0.12367
YBR228W	SLX1	0.221618	0.245363	0.350838	0.419017	0.325891	0.390178		0.0247429	0.0634534	0.0733042	0.048799	0.0317674	0.0278226		0.111647	0.171859	0.175932	0.118983	0.131786	0.0685873
YCL027W	FUS1	1.14438	0.923212	1.64102	2.55065	3.23563	2.23835		0.0190017	0.0286007	0.0663888	0.0539154	0.0803354	0.0353449		0.0166043	0.0771518	-0.0443213	-0.0585897	-0.000454135	0.0471835
YJL178C	YJL178C	1.33455	1.37013	2.39678	2.47958	1.60655	1.78		0.0433878	0.10314	0.146972	0.0813816	0.0547756	0.0362796		0.0325111	0.0482904	-0.0116518	0.0395531	0.0773403	0.0192785
YBR117C	TKL2	0.354411	0.367323	0.595642	0.844526	0.613185	0.500326		0.0205129	0.0575437	0.118068	0.0780251	0.057453	0.0324934		0.057879	0.10256	0.119367	0.0648955	0.125907	0.0925523
YLR008C	YLR008C	1.06794	1.02431	0.646802	0.656459	0.472156	0.535312		0.0404447	0.0597774	0.0685576	0.0400399	0.0294325	0.0307463		0.0378719	0.058768	0.14792	0.0789008	0.0951539	0.050557
YLR005W	SSL1	0.64504	0.574068	0.593887	0.61044	0.413595	0.665144		0.0223548	0.0432374	0.025941	0.0233969	0.0247231	0.0316482		0.0346564	0.0841704	0.0534357	0.0353621	0.0880718	0.0190595
YKL217W	JEN1	0.336842	0.363675	0.852128	1.37773	1.34553	1.64323		0.0183458	0.0438218	0.0900132	0.0609507	0.0421942	0.029786		0.0544642	0.0711917	-0.00491285	-0.0264341	0.03979	0.00970772
YGL069C	YGL069C	1.44281	1.06808	1.05122	1.13553	1.24489	0.979438		0.0601209	0.0630994	0.153067	0.12057	0.104892	0.0688579		0.0416694	0.125375	0.109761	0.108034	0.0840669	0.094091
YNL203C	YNL203C	1.56374	1.48716	1.8574	1.66574	1.09127	1.61477		0.0139773	0.018726	0.0256015	0.0201082	0.0177947	0.0182204		0.00893842	0.0232888	-0.018445	0.0347549	0.0564444	-0.0144273
YDR016C	DAD1								0.0146877	0.0474019	0.0581713	0.0375492	0.0195911	0.0375601
YDR056C	YDR056C	1.01215	2.36488	2.51666	2.64403	1.95819	0.937849		0.0324166	0.102435	0.107943	0.0793772	0.0433856	0.0332326		0.0320275	-0.170365	0.0342204	0.0262626	0.0565537	0.081484
YDR077W	SED1	89.0833	91.9147	200.149	271.68	216.578	211.097		0.311241	0.752666	0.927347	0.633625	0.375002	0.196101		0.00349383	-0.00193798	-0.10495	-0.0577352	0.0247437	0.00316536
YDR072C	IPT1	6.95277	6.92033	14.3301	17.0903	13.5112	12.9547		0.202072	0.380615	0.314264	0.242048	0.193282	0.122308		0.0290635	0.0435669	-0.0685613	-0.0174329	0.0378138	0.0148362
YDR176W	NGG1	1.57942	1.50281	2.44397	2.93909	2.36924	2.70669		0.0575227	0.11698	0.116064	0.0759695	0.0568741	0.0425132		0.0364202	0.0700306	-0.00908397	-0.00106667	0.0466222	0.00998652
YEL025C	SRI1	0.846485	0.776603	1.22993	1.58976	1.30287	1.46047		0.0522096	0.145912	0.141893	0.102779	0.0586232	0.0479097		0.0616781	0.149949	0.0771081	0.035179	0.0746573	0.0300116
YBR231C	AOR1	0.120059	0.0282447	0.0817198	0.150521	0.172741	0.159911		0.0883027	0.0834958	0.0594822	0.0685203	0.0818898	0.0764586		0.735497	2.97058	0.778327	0.406722	0.457359	0.483177
YCR038C	BUD5	0.593115	0.597279	0.983094	1.44588	0.965358	0.962743		0.015318	0.0357786	0.0513152	0.0348914	0.0238837	0.0191717		0.0258264	0.04164	-0.0148879	-0.040754	0.0651838	0.022373
YJL175W	YJL175W	2.50401	1.62221	2.13258	2.26063	2.13034	1.93277		0.0335544	0.0710183	0.0719524	0.0374806	0.0356013	0.0233389		0.0134003	0.135599	-0.000726796	0.0131466	0.0225705	0.021379
YBR121C	GRS1	6.16124	5.02207	4.46713	2.74294	0.668234	0.861403		0.0873175	0.0920413	0.0739177	0.0615157	0.0543742	0.0608637		0.0141721	0.0672897	0.0341848	0.11696	0.189358	0.0569351
YLR010C	TEN1	1.15071	0.620929	0.984711	0.507705	0.0249517	0.0678127		0.0351693	0.0478738	0.0445911	0.0288387	0.0235571	0.0312176		0.0305632	0.205734	-0.00711521	0.184362	0.967162	0.441715
YLR027C	AAT2	6.10328	7.05796	5.79523	5.27582	4.09235	8.97647		0.113272	0.12829	0.228672	0.175785	0.159142	0.100338		0.0185592	-0.017943	0.0566954	0.0552191	0.0616598	-0.0342167
YKL212W	SAC1	4.602	4.46821	5.23814	5.57452	4.39496	4.84463		0.10444	0.221647	0.254816	0.182632	0.143366	0.0990225		0.0226944	0.0437488	0.0264982	0.0277911	0.0565977	0.019018
YNL168C	YNL168C	1.60379	1.65485	2.13257	2.48123	1.50155	1.66668		0.0608621	0.171687	0.136268	0.0952554	0.0850299	0.075973		0.0379488	0.0649651	0.0445032	0.0198123	0.0978882	0.0428857
YDR114C	YDR114C	0.274077	0.798626	0.561453	0.147867	0.217938			0.0369796	0.0730516	0.103281	0.0752913	0.0544039	0.0636637		0.134924	-0.152877	0.191563	0.637235	0.271964
YDR167W	TAF10	0.154952	0.168081	0.364232	0.437555	0.328434	0.294941		0.0147892	0.0310491	0.124518	0.104906	0.111153	0.0607761		0.095444	0.125317	0.210208	0.240498	0.337419	0.250396
YDR265W	PEX10	1.1163	1.34484	2.00025	2.94353	3.52355	2.1794		0.0638996	0.18566	0.25929	0.203264	0.13579	0.0813874		0.0572421	0.0566552	0.0776213	0.0170581	0.0337518	0.0730486
YDR169C	STB3	5.28133	6.16207	13.6572	18.183	16.5537	18.3426		0.0750359	0.219838	0.219956	0.153295	0.117081	0.0888489		0.0142078	-0.012848	-0.0893641	-0.0453282	0.0171576	-0.00140904
YDR333C	YDR333C	1.35184	1.51019	1.75949	2.00329	1.91306	1.81201		0.052001	0.104494	0.16872	0.122898	0.0943788	0.0639573		0.0384668	0.0273099	0.0628744	0.0508953	0.0595207	0.0456243
YGL062W	PYC1	1.52932	1.59272	3.34288	5.08012	5.07426	5.70885		0.0496149	0.496718	0.909495	0.550317	0.352162	0.18743		0.0324424	0.18157	0.187266	0.0864498	0.0862442	0.0400211
YJL140W	RPB4	1.35189	1.31756	1.5198	1.69021	1.26946	1.72283		0.0868348	0.202416	0.165026	0.107537	0.1124	0.0955915		0.0642321	0.118334	0.106558	0.0625895	0.105594	0.0464754
YBR238C	YBR238C	9.03672	7.98099	9.94957	10.6598	4.72476	3.19953		0.117579	0.0831701	0.0577609	0.0248099	0.0214008	0.0323687		0.0130113	0.0428204	-0.0235694	-0.0097512	0.0846965	0.0349268
YLR076C	YLR076C	4.06436	4.87601	4.45387	4.55089	1.76083	1.10071		0.459296	0.0937431	0.0587177	0.0479386	0.0442638	0.0543939		0.113006	0.0160294	0.029176	0.00754448	0.111964	0.0706517
YLR113W	HOG1	2.17332	2.49291	2.99591	3.42659	3.01628	4.00655		0.107194	0.263027	0.322799	0.228734	0.218803	0.154308		0.0493226	0.0459991	0.0808586	0.0581612	0.0826913	0.0319845
YKL125W	RRN3	0.815649	0.850014	1.02411	1.23756	1.03197	1.3107		0.0728022	0.0902251	0.0838919	0.0604286	0.044915	0.0481551		0.0892568	0.08808	0.0656412	0.0257991	0.0644216	0.0226543
YIL106W	MOB1	0.457317	0.464039	0.410162	0.34291	0.364599	0.442183		0.0508681	0.0687734	0.0371173	0.039286	0.0408264	0.0328922		0.111232	0.12777	0.13442	0.138967	0.106931	0.0747146
YMR316W	DIA1	1.45356	3.76374	15.3438	24.1899	17.0776	4.74895		1.00872	5.00441	6.50352	4.51268	3.03258	1.16611		0.69396	1.09156	0.371647	0.176149	0.217842	0.334039
YCL014W	BUD3	2.61786	2.3357	3.77833	4.94334	4.6183	4.56697		0.178825	0.535892	0.429366	0.303334	0.205414	0.11321		0.0683097	0.182748	0.0866822	0.0301022	0.0591748	0.0347053
YDL222C	YDL222C	0.114463	0.2855	3.8403	4.81411	4.68311	3.34581		0.0145706	0.110538	0.36787	0.199395	0.159784	0.0537241		0.127295	0.113404	-0.171136	0.0201593	0.0403268	0.0498126
YDL182W	LYS20	10.5679	9.61935	12.1248	8.37533	5.44073	4.54395		0.249884	0.292537	0.287997	0.20901	0.180415	0.128609		0.0236456	0.0504777	-0.00620699	0.0985828	0.072283	0.0436846
YBR298C	MAL31	0.0439517	0.0790881	0.235493	0.311196	0.275271	0.1628		0.0249406	0.0738963	0.0492194	0.0364024	0.0271604	0.0157521		0.567455	0.741356	0.206985	0.0982013	0.119004	0.137451
YDL220C	CDC13	1.79527	1.44428	2.37429	2.7327	2.69145	2.69334		0.0591118	0.109919	0.153709	0.101095	0.0914312	0.064959		0.0329265	0.10833	-0.000557419	0.0215901	0.0369583	0.0286962
YBL004W	YBL004W	2.36141	2.20401	2.05519	1.65275	0.848691	0.860802		0.160496	0.0929307	0.0841519	0.072306	0.0478621	0.0412942		0.0679659	0.0721806	0.0515113	0.0860105	0.117703	0.05064
YDR320C-A	DAD4	2.21448	2.42863	2.86941	3.31768	2.98693	3.62188		0.105065	0.248074	0.236035	0.235623	0.219296	0.194639		0.0474444	0.0539772	0.0669832	0.0471143	0.0829149	0.0480016
YMR028W	TAP42	1.15157	1.084	2.13953	2.50645	2.44665	2.79799		0.0906177	0.207431	0.233898	0.172146	0.162419	0.164838		0.0786905	0.154269	0.0430273	0.0550082	0.0698552	0.0524787
YAR003W	SWD1	0.378151	0.379095	0.340701	0.416936	0.596284	0.970346		0.0413642	0.0885198	0.135971	0.105526	0.142474	0.114789		0.109385	0.178205	0.359518	0.264194	0.209197	0.118039
YIL162W	SUC2	2.39486	1.96257	2.99521	2.93767	1.89774	1.80936		0.0268937	0.0541112	0.0810643	0.044073	0.0361305	0.0312554		0.0112298	0.0688261	-0.0327144	0.0248709	0.0607433	0.0215301
YIL107C	PFK26	0.758292	0.900527	2.50911	3.35532	3.44102	5.01543		0.0306685	0.135387	0.100769	0.0801049	0.0649639	0.047761		0.0404442	0.0595209	-0.0672062	-0.0268658	0.0187914	-0.0133114
YMR200W	ROT1	8.20076	7.31156	15.1085	17.4054	18.2281	19.7719		0.0921926	0.202124	0.226837	0.141671	0.106626	0.0618595		0.011242	0.0479101	-0.0831224	-0.0169199	0.00232102	-0.00132528
YJL153C	INO1	0.320387	0.426507	1.34379	2.13374	2.48976	2.68426		0.0209178	0.141082	0.368176	0.300313	0.260245	0.181356		0.0652891	0.160513	0.148392	0.0979613	0.10305	0.0767869
YJL212C	OPT1	3.64617	2.94985	3.28733	3.74573	3.88942	3.23293		0.154487	0.482273	0.358385	0.301577	0.182966	0.156253		0.0423696	0.156197	0.115793	0.0670463	0.0580647	0.0610536
YGR075C	PRP38	0.197994	0.120013	0.220628	0.182706	0.232689	0.199792		0.020469	0.0397239	0.0423229	0.028856	0.0295405	0.0314976		0.103382	0.344145	0.150185	0.211734	0.114249	0.157606
YNL134C	YNL134C	1.57768	1.71562	3.06891	4.01551	4.52863	3.83707		0.0720329	0.314089	0.324221	0.167321	0.10693	0.0499743		0.0456576	0.100991	0.051803	0.0156046	0.019817	0.030299
YDR519W	FPR2	1.6274	1.37734	1.7578	1.71076	2.46614	3.90207		0.0505426	0.1184	0.208461	0.154015	0.215613	0.161642		0.0310573	0.0998747	0.0712299	0.108661	0.0527942	0.026169
YDR374C	YDR374C	2.91438	2.89116	4.87151	7.30851	6.44885	7.06012		0.00696265	0.0541534	0.18646	0.0895326	0.0668005	0.0203329		0.00238906	0.0125799	-0.0432781	-0.0575255	0.0238788	-4.04629e-05
YNL268W	LYP1	0.878353	0.736258	0.679583	0.581305	0.518688	0.668595		0.176438	0.249725	0.337824	0.223913	0.22297	0.123665		0.200873	0.323427	0.464014	0.457449	0.430941	0.223359
YLR067C	PET309	2.01671	1.24237	1.8758	2.19398	2.46639	2.96698		0.0372021	0.070379	0.0729414	0.0474637	0.0455593	0.0312668		0.0184469	0.156763	-0.012143	-0.00170883	0.00823936	0.000974115
YMR175W	SIP18		0.0330638	0.222462					0.00548826	0.0358674	0.037907	0.033786	0.0368386	0.0331224			0.0729971
YCL061C	MRC1	2.07208	1.45765	2.36211	2.46162	2.98983	3.34639		0.073702	0.120499	0.122566	0.0779363	0.072618	0.041471		0.0355691	0.145785	-0.00399609	0.0330635	0.0081934	0.0098197
YCL011C	GBP2	10.1388	7.8913	8.10948	7.70175	6.45254	8.90777		0.30636	0.444845	0.409249	0.323172	0.381197	0.237424		0.0302166	0.105434	0.0492976	0.0564287	0.0685551	0.0169904
YJL059W	YHC3	0.397401	0.39668	0.54937	0.635153	0.463391	0.467493		0.0180986	0.0740621	0.0700336	0.0428922	0.0443034	0.0257311		0.0455425	0.122262	0.1037	0.0648914	0.114189	0.0712851
YGR278W	CWC22	0.97168	0.741678	1.02542	1.09027	1.3991	1.93001		0.0526108	0.0709006	0.0686272	0.0500849	0.0570424	0.0478103		0.0541441	0.141996	0.032814	0.0434952	0.0182585	0.0086399
YLR338W	KRE21	5.34426	3.96882	6.59531	6.18797	4.00911	7.60529		0.0790068	0.116878	0.119823	0.064199	0.0728257	0.047391		0.0147835	0.0960638	-0.0493215	0.0270744	0.0574262	-0.0345917
YLR121C	YPS3	1.4254	1.1755	2.25564	3.02831	4.35059	5.72725		0.340501	0.551643	0.974081	0.627545	0.908948	0.516299		0.238882	0.423963	0.358636	0.226385	0.174316	0.108773
YGR158C	MTR3	2.36545	1.41434	1.39182	0.709628	0.28216			0.0953317	0.0412177	0.0492796	0.0444216	0.0583815	0.0700911		0.0403017	0.164946	0.0346923	0.183014	0.229762
YNL069C	RPL16B	39.7731	32.3258	31.7189	24.7023	3.37375	10.41		0.334105	0.0486332	0.02432	0.0185775	0.0184339	0.0445248		0.00840027	0.0569971	0.00380819	0.0507483	0.201504	-0.0753424
YOL134C	YOL134C	2.59146	3.10914	2.48157	3.61905	2.25504	2.98759		0.0507309	0.0656642	0.0905014	0.0860379	0.0977999	0.0481876		0.0195762	-0.0250437	0.060843	-0.0459786	0.0804682	0.0076659
YGR231C	PHB2	7.22477	5.55384	4.89775	4.6215	8.08948	15.3147		0.124572	0.188804	0.187117	0.139961	0.141949	0.113029		0.0172424	0.090893	0.0540804	0.045853	-0.032917	-0.0339637
YDR528W	HLR1	5.80498	3.19014	13.4952	20.6618	31.2278	34.7429		0.0467993	0.0833235	0.262696	0.221433	0.264459	0.145235		0.00806192	0.165553	-0.180921	-0.0705259	-0.0317743	-0.00142247
YNL094W	APP1	2.82813	2.17021	2.59046	3.20977	4.17954	6.03906		0.0490554	0.103174	0.104479	0.0880617	0.104593	0.0712057		0.0173455	0.0978057	0.0183386	-0.00949226	-0.000187547	-0.00874899
YMR080C	NAM7	7.39476	4.84164	4.69858	4.41065	4.04359	5.30154		0.0957239	0.15527	0.123285	0.0807137	0.0810989	0.0568647		0.0129448	0.127502	0.0333538	0.0349252	0.0279142	-0.00442645
YNR032C-A	HUB1		0.150032	0.143857	0.131913	0.151709	0.132841		0.00648271	0.0364113	0.00988653	0.00172218		0.00475306			0.148689	0.0580873	0.0253203
YCR043C	YCR043C	4.60127	2.75469	2.50069	1.86717	1.27561	1.98014		0.0504945	0.0570506	0.0446196	0.0278526	0.0306425	0.0387209		0.010974	0.143648	0.0331285	0.0750307	0.0573665	-0.00971195
YCR044C	PER1	1.70823	1.28127	0.891693	0.68398	1.36149	1.69852		0.0668706	0.211293	0.115787	0.0600204	0.0730619	0.0620926		0.0391461	0.172832	0.199896	0.162408	-0.00115688	0.0280108
YER027C	GAL83	2.73343	2.75973	2.92745	3.1707	4.34586	7.714		0.0704049	0.135285	0.139027	0.0833986	0.12161	0.100509		0.025757	0.0353404	0.0397818	0.0203598	-0.00403277	-0.021725
YHL038C	CBP2	1.60391	1.30868	1.32361	1.63995	1.85115	2.47593		0.0554948	0.0682786	0.083655	0.0592213	0.0566007	0.0388039		0.0345996	0.0940339	0.0564791	0.0054623	0.0209829	0.00140339
YLR271W	YLR271W	0.209641	0.298004	0.752135	1.05223	1.08111	1.25255		0.0461592	0.131975	0.137824	0.0835837	0.0742261	0.0500829		0.220182	0.286112	0.126258	0.0544451	0.0706301	0.0414694
YLR314C	CDC3	3.70067	3.90043	5.0028	4.2481	4.41604	5.81305		0.0752561	0.100149	0.0993077	0.0620498	0.0607426	0.0396515		0.0203358	0.00996931	-0.0130137	0.0500525	0.0102987	-0.00969834
YLL034C	YLL034C	1.9412	1.35376	1.00862	0.829065	0.526551	0.715729		0.0439543	0.00479955	0.0162361	0.00895243	0.00682986	0.0103855		0.0226428	0.104413	0.0513798	0.0528507	0.0573234	-0.00798016
YGR161C	RTS3	2.66799	30.1326	87.9692	86.7364	47.8559	27.6262		0.220032	1.65745	1.28524	0.646989	0.506909	0.177813		0.082471	-0.512987	-0.12309	0.0138396	0.0684445	0.0482865
YNL063W	YNL063W	0.44584	0.628973	1.65664	2.2082	2.51201	2.69541		0.0544527	0.170763	0.318043	0.249873	0.281289	0.165823		0.122135	0.131826	0.0879242	0.0876941	0.099703	0.0764651
YOL108C	INO4	0.320941	0.0707809		0.33922	0.765023	1.11709		0.25098	0.429198	0.384077	0.230566	0.243451	0.160127		0.782011	5.95811	0.745062	0.305125	0.161716
YHL011C	PRS3	1.72243	1.19147	0.871175	0.404412	0.192322	0.357031		0.0863478	0.052268	0.0398678	0.0254274	0.024622	0.0585977		0.0501314	0.139966	0.0898362	0.208661	0.171157	0.115679
YNL076W	MKS1	4.07348	3.34181	4.93208	4.98109	5.96318	8.51016		0.0852247	0.149403	0.149347	0.095262	0.0895433	0.0685636		0.0209219	0.0818486	-0.0189045	0.0226218	-0.00108324	-0.0142242
YNL271C	BNI1	4.30364	3.11897	5.00487	4.79241	5.45231	7.50134		0.164388	0.218894	0.334397	0.208613	0.224926	0.156061		0.0381974	0.134027	0.00181622	0.0635194	0.0294592	0.00672783
YEL009C-A	YEL009C-A		0.464337	0.970768	1.53356	0.645667	0.586715		0.00870304	0.0621202	0.0534178	0.0186954	0.0203764	0.0138535			-0.0203483	-0.0610718	0.107194	0.0343016
YCR057C	PWP2	5.22964	3.03937	3.67822	1.81175	0	0.286842		0.140609	0.10226	0.0550452	0.0475813		0.0153072		0.026887	0.166127	-0.00371279	0.16184	0.122055
YER043C	SAH1	9.48139	8.63513	8.41957	6.54006	2.97003	2.82838		0.168292	0.164787	0.150972	0.125867	0.121205	0.0972283		0.0177497	0.0417742	0.0221023	0.0691675	0.108143	0.0408491
YJL026W	RNR2	6.13905	6.69859	9.18049	10.0625	8.03137	7.54957		0.209346	0.36126	0.471143	0.390402	0.355055	0.216508		0.0341008	0.0228115	0.00782101	0.0263366	0.0642206	0.0403661
YHL032C	GUT1	0.184686	0.20731	0.225475	0.352742	0.347652	0.465237		0.0502586	0.0665076	0.0529943	0.0346997	0.0423349	0.038289		0.27213	0.273625	0.252396	0.0613119	0.113598	0.0757815
YLR250W	SSP120	1.0039	1.10398	1.73542	2.00954	2.20721	3.55364		0.136761	0.258595	0.343489	0.24333	0.239448	0.170459		0.136229	0.169389	0.147972	0.123754	0.104148	0.0360467
YLR324W	YLR324W	0.445516	0.291668	0.309825	0.437035	0.569789	1.04745		0.038548	0.109682	0.124765	0.0826074	0.0933274	0.0745158		0.0865243	0.342675	0.386562	0.195203	0.146332	0.0577834
YLL032C	YLL032C	5.13731	7.01611	13.8416	15.7684	8.93489	10.7002		0.00156951		0.0394484	0.0304354		0.0177224		0.000305511	-0.0879491	-0.0237351	0.0180047
YGR247W	CPD1	0.105296	0.273667	0.336812	0.47266	0.473816	0.220613		0.036934	0.253275	0.326021	0.168661	0.157144	0.0465361		0.350763	0.65387	0.935002	0.450334	0.337973	0.321007
YNL007C	SIS1	9.94046	22.363	141.743	132.618	147.219	89.7573		0.425515	2.81133	2.94729	1.68512	0.912671	0.159246		0.0428064	-0.0995332	-0.208674	0.0300933	-0.00114161	0.0397633
YOR044W	YOR044W	2.08181	2.97187	8.96418	14.5197	15.0608	10.072		0.111747	0.500974	0.562467	0.369841	0.228585	0.106984		0.053678	0.034833	-0.0565885	-0.0551785	0.0164671	0.042064
YOL073C	YOL073C	0.773834	0.821877	1.16375	1.57763	1.92895	2.65412		0.058028	0.160901	0.170522	0.111079	0.0886829	0.0557047		0.0749877	0.127237	0.115714	0.0413897	0.0363389	0.00875494
YOL083W	YOL083W	0.240335	0.573327	1.11143	1.22385	2.70824	1.78946		0.011607	0.0425359	0.0532036	0.0154283	0.0242841	0.0416699		0.0482952	-0.147762	-0.0351756	0.0099572	-0.0685965	0.0452191
YNR039C	ZRG17	1.69837	1.48816	2.48951	3.19955	3.89965	4.27736		0.0367575	0.068458	0.0780878	0.0535284	0.0593565	0.054233		0.0216427	0.0666613	-0.0355347	-0.0267413	-0.00382306	0.00728347
YMR288W	HSH155	0.959359	0.701818	0.952254	1.05468	1.0249	1.16353		0.042766	0.0499882	0.057551	0.0449631	0.0424797	0.0355061		0.0445776	0.135605	0.0218062	0.0304839	0.0448385	0.0262692
YPR117W	YPR117W	0.393313	0.345374	0.546996	0.70806	0.784271	1.17149		0.0409705	0.0526888	0.0974888	0.10474	0.0779343	0.0854228		0.104168	0.162076	0.10693	0.109085	0.108019	0.0543924
YMR273C	ZDS1	4.10652	3.9851	10.3772	12.7255	11.8258	10.9352		0.117535	0.269342	0.255584	0.172328	0.139034	0.100742		0.0286217	0.0560415	-0.0951434	-0.0220799	0.019969	0.0161198
YER107C	GLE2	4.58351	2.67005	2.20537	2.19185	2.28742	3.08291		0.0570943	0.111673	0.0970928	0.0378671	0.0323005	0.0532781		0.0124565	0.160426	0.070374	0.0316005	0.0113713	-0.00526776
YGL244W	RTF1	5.09453	4.29471	5.35491	4.77142	4.28493	5.49329		0.0667789	0.108419	0.124431	0.0635776	0.055226	0.041127		0.013108	0.061674	-0.00724802	0.0415266	0.0238647	-0.00777836
YJR010W	MET3	1.4565	1.67207	3.07074	2.99665	3.42988	2.64928		0.0485122	0.130528	0.107304	0.0927524	0.0562866	0.0319402		0.0333074	0.0231265	-0.0343434	0.0377765	0.00958184	0.0328534
YHL008C	YHL008C	4.74148	5.60243	12.7928	17.1743	17.649	12.4936		0.0541374	0.193495	0.126111	0.0914983	0.0767897	0.0357556		0.0114178	-0.017885	-0.0982502	-0.0514848	0.00212273	0.0283831
YLR165C	PUS5	0.409327	0.358922	0.545697	1.17118	1.09266	1.36498		0.0279311	0.0814871	0.0635918	0.0382229	0.0322965	0.0260448		0.0682367	0.185219	0.0969157	-0.0876561	0.0380226	0.0078224
YLR432W	IMD3	1.92298	1.55392	1.62501	1.3116	0.546652	0.557341		0.120254	0.0737505	0.0886238	0.0684596	0.0548013	0.0493671		0.0625351	0.108734	0.0449117	0.0964791	0.164512	0.0917807
YLR057W	YLR057W	6.1919	5.49436	8.30035	8.04286	12.869	11.5836		0.134214	0.457999	0.493555	0.353952	0.263857	0.0919233		0.0216757	0.0823422	0.0108675	0.057807	-0.016632	0.0217448
YGR248W	SOL4	0.142862	1.79566	6.52873	8.86767	11.3945	10.9403		0.055132	1.27413	1.75706	0.464425	0.607891	0.129632		0.385912	0.333857	0.190773	0.0773677	0.0281555	0.0342553
YNL006W	LST8	1.88789	12.6121	37.238	58.628	74.4898	39.0119		0.124616	4.8644	5.95704	3.96091	1.71222	0.245646		0.0660084	-0.0336166	0.0746242	0.0139429	0.0181766	0.0628969
YOR052C	YOR052C	2.25061	4.57664	14.0073	25.1156	26.8441	25.1906		0.817034	2.09195	2.57591	1.92216	2.30925	0.804239		0.363028	0.272493	0.103086	0.00139181	0.0753741	0.0606119
YOL056W	GPM3	1.32607	0.996858	0.705658	0.696036	0.821334	1.11734		0.0691337	0.136715	0.104172	0.0587749	0.058295	0.0428323		0.0521342	0.165236	0.19343	0.115944	0.0600745	0.0294924
YOL082W	CVT19	2.93065	2.93054	4.52706	6.1316	7.60441	7.18515		0.161205	0.695693	0.629737	0.48152	0.365582	0.152122		0.0550065	0.155592	0.112293	0.0433006	0.0393805	0.0378872
YNR055C	HOL1	0.859552	0.673395	0.772149	0.799651	0.91973	1.10612		0.0965649	0.160666	0.131874	0.082287	0.0756815	0.0510444		0.112343	0.239689	0.176409	0.125715	0.0767506	0.0476122
YNL325C	FIG4	0.612405	0.523901	0.579808	0.798344	0.9841	1.31181		0.0309139	0.0552151	0.069686	0.0529729	0.057533	0.0495657		0.0504795	0.117079	0.0996028	0.0252054	0.0410497	0.0258343
YBL065W	YBL065W	0.745029	0.576941	0.810993	1.27154	1.49536	1.82459		0.0378933	0.0696225	0.0852746	0.0628689	0.0753804	0.0596602		0.0508615	0.149157	0.06349	-0.0172253	0.0338472	0.0260416
YCR060W	YCR060W	0.861719	0.878312	0.545471	0.495659	0.592035	0.89807		0.116222	0.134	0.143931	0.0917442	0.0813539	0.0682326		0.134872	0.139845	0.284979	0.238001	0.136607	0.0675328
YER127W	LCP5	6.8821	4.65963	3.28658	1.46091	0.882105	2.1817		0.0607774	0.00949141	0.0201982	0.0168617	0.0296798	0.0460433		0.00883123	0.103456	0.0537562	0.170782	0.0720015	-0.0377539
YGL223C	COG1	2.69636	2.09371	2.62872	2.71462	3.03029	4.34864		0.028894	0.0394611	0.061387	0.037608	0.0405922	0.0399116		0.0107159	0.0778161	-0.0110802	0.0120867	0.00262467	-0.0146775
YJR015W	YJR015W	16.0114	13.6581	18.778	15.3103	11.3286	12.5336		0.0714544	0.109874	0.12739	0.09513	0.0791038	0.0548811		0.00446272	0.0459172	-0.0380545	0.0473553	0.0367467	-0.00160929
YHR015W	MIP6	0.601514	0.906797	1.58256	2.25114	2.28185	1.58825		0.01872	0.0854163	0.0843425	0.0873734	0.0474272	0.0281636		0.0311215	-0.0332793	-0.00942875	-0.0250601	0.0279347	0.0455068
YLR150W	STM1	9.13299	8.24992	8.34048	7.08087	2.44289	0.99317		0.202127	0.045306	0.0261194	0.015746	0.0161344	0.0115527		0.0221316	0.0394651	0.00270294	0.0354757	0.110458	0.0732961
YML128C	MSC1	0.526987	0.860069	2.07476	3.80927	5.82862	11.4406		0.0366711	0.243759	0.267558	0.15553	0.103785	0.05408		0.0695864	0.0897352	0.0550438	-0.0458093	-0.0149521	-0.038151
YLR092W	SUL2	0.399458	0.477693	1.02356	1.47539	2.17102	2.4756		0.0331527	0.112189	0.165459	0.109921	0.133318	0.0915321		0.0829942	0.127774	0.0816202	0.036979	0.0286297	0.0379902
YHR008C	SOD2	3.00304	3.67912	9.60005	18.9339	23.5417	21.8745		0.193958	0.416117	0.636566	0.410301	0.427132	0.121526		0.0645872	0.0415339	-0.0503935	-0.0959985	-0.00198926	0.017116
YNR027W	BUD17	0.642085	0.50018	0.338511	0.310072	0.433115	0.675803		0.0747321	0.0805958	0.0916343	0.0581489	0.0824918	0.0749748		0.11639	0.202119	0.281236	0.240463	0.157819	0.103833
YOR200W	YOR200W	0.574805	0.653705	0.235877	0.7695	0.787775	1.20263		0.067622	0.0894154	0.110545	0.0580025	0.0761033	0.0498944		0.117643	0.0964756	0.4763	-0.0436217	0.0852774	0.0320288
YOR079C	ATX2	0.0891197	0.300675	0.4207	0.2477	0.169348	0.256527		0.0584252	0.0720855	0.102454	0.0381439	0.0582307	0.044595		0.655581	0.0635015	0.19652	0.309915	0.318098	0.18498
YOR051C	YOR051C	17.858	12.1124	16.7824	11.0804	6.37431	7.83547		0.125063	0.25986	0.234058	0.143481	0.124672	0.0738683		0.0070032	0.110601	-0.029206	0.0967274	0.0714472	-0.000725802
YOL115W	TRF4	1.7129	1.36047	1.35153	1.05724	1.17248	1.75715		0.0628577	0.0731646	0.0556685	0.0364833	0.0429602	0.0392242		0.0366966	0.1026	0.0480805	0.0873258	0.0253754	-0.000465163
YNL127W	YNL127W	1.38692	1.30318	1.2437	2.46414	2.81942	2.72886		0.0471191	0.181358	0.199896	0.132739	0.121273	0.0530997		0.0339738	0.104211	0.158363	-0.0417907	0.0343779	0.0328902
YML067C	ERV41	1.51847	1.14973	1.57249	1.41331	1.21513	1.60388		0.0534018	0.132353	0.129053	0.0906383	0.0980584	0.0774626		0.0351681	0.143386	0.0511222	0.0942915	0.0882756	0.041334
YCR069W	CPR4	7.50572	6.50722	8.03802	9.48992	11.3022	14.1336		0.0684318	0.200682	0.250465	0.167724	0.164426	0.109967		0.00911728	0.0553091	0.000933628	-0.0092202	-0.00148433	-0.00508619
YGL138C	YGL138C	0.470459	0.385236	0.344607	1.50266	2.05481	2.43858		0.0260127	0.011546	0.0215801	0.0237097	0.0669988	0.0156063		0.0552921	0.0932245	0.0625471	-0.261161	-0.00563958	0.00601805
YGL164C	YRB30	2.01228	1.48889	2.42961	2.87178	2.93227	3.32942		0.0587119	0.0898431	0.116169	0.0624187	0.0617426	0.0504328		0.0291769	0.1193	-0.0162347	0.000326853	0.0193154	0.00884199
YJR062C	NTA1	2.97976	2.4005	4.2205	6.71436	7.69545	7.52292		0.084596	0.393988	0.371992	0.302943	0.163932	0.0972602		0.0283902	0.15013	0.0365841	-0.0294802	0.0184616	0.018598
YHR042W	NCP1	6.53363	4.74945	3.80524	3.01798	2.58523	2.79157		0.0876916	0.0871311	0.106962	0.0580974	0.0535196	0.0369495		0.0134216	0.0954977	0.0547857	0.0704099	0.0354554	0.011281
YLR079W	SIC1	2.04324	1.76912	2.04647	2.70446	3.71575	4.83521		0.162204	0.112351	0.0659722	0.0462893	0.135002	0.0661317		0.0793855	0.107566	0.0255205	-0.0317649	-0.00337638	0.00471897
YML096W	YML096W	1.24361	0.788447	1.11203	1.06625	1.32261	1.52208		0.0412388	0.0358677	0.0614095	0.0458476	0.062302	0.0426223		0.0331606	0.153141	0.00262109	0.0573529	0.023977	0.0263588
YLR182W	SWI6	4.77015	3.13848	4.11259	4.59813	5.35792	6.43002		0.0727639	0.148418	0.14491	0.0882976	0.0684071	0.0579485		0.015254	0.134456	0.00207817	0.00443887	0.000487575	-0.00224428
YHR013C	ARD1	1.80252	1.55491	1.70778	1.1725	0.503369	0.620495		0.0536653	0.0254432	0.0194239	0.00880668	0.00822804	0.009723		0.0297724	0.0602716	0.000351551	0.0849919	0.0960298	0.0011174
YNR028W	CPR8	2.5951	1.80324	2.13021	2.32515	2.80173	2.84727		0.0424787	0.058024	0.0697166	0.0430852	0.0453498	0.0285318		0.0163688	0.114741	0.00876713	0.0077664	-0.00133908	0.0118553
YOR218C	YOR218C	0.778258	0.657909	0.64116	0.657167	0.491658	0.656001		0.0758049	0.12303	0.0935711	0.056422	0.051406	0.0337844		0.0974033	0.186293	0.166502	0.107923	0.125473	0.0510785
YOR083W	WHI5	0.225102	0.59143	0.455799	1.12508	0.684574	0.81473		0.177303	0.269117	0.387436	0.184514	0.19609	0.110892		0.787654	0.316379	0.805767	0.165422	0.292328	0.166822
YOR110W	TFC7	2.0546	1.77311	3.51703	4.10068	4.54751	6.05925		0.0351675	0.0914247	0.120696	0.0739673	0.0706249	0.0481473		0.0171165	0.0707727	-0.0556153	-0.0050605	0.00637665	-0.00913021
YOL091W	SPO21	0.484458	0.499491	0.720892	0.796453	0.78261	0.901011		0.0176155	0.0410284	0.0553333	0.040944	0.0417662	0.0307987		0.0363612	0.0528018	0.0273133	0.0431382	0.0542443	0.0323907
YNL118C	DCP2	3.88928	2.6761	3.86168	4.39948	4.50757	5.16798		0.130454	0.248811	0.246792	0.181839	0.158736	0.0998125		0.033542	0.154968	0.023834	0.0256193	0.0356406	0.0166792
YML057C-A	YML057C-A	2.97732	3.0406	3.78513	4.88124	6.25124	8.52739		0.0652956	0.179805	0.158394	0.10062	0.10495	0.0655517		0.021931	0.0359377	0.0182774	-0.0206371	-0.00615991	-0.0104602
YCR071C	IMG2	1.6746	1.3456	1.72002	2.26595	2.73397	3.14056		0.103658	0.179444	0.212951	0.119527	0.125859	0.088457		0.0619004	0.152424	0.0930821	0.0280198	0.0302637	0.0261196
YGL128C	CWC23	2.82882	2.21121	4.75311	7.63268	13.9644	17.8238		0.0483986	0.0880962	0.184851	0.120303	0.145288	0.0907086		0.0171091	0.0894551	-0.0681259	-0.069008	-0.0475002	-0.00987584
YGL143C	MRF1	0.528595	0.401029	0.251091	0.255839	0.347803	0.609301		0.0812398	0.115159	0.114384	0.0680683	0.0795525	0.0683534		0.15369	0.29466	0.467369	0.331235	0.20984	0.105848
YJR065C	ARP3	4.31292	3.78164	5.02963	5.5072	5.97579	7.00452		0.105447	0.216989	0.212237	0.143403	0.13381	0.0839847		0.0244491	0.073586	0.00820909	0.0155356	0.015944	0.00537932
YHR045W	YHR045W	1.45823	1.06071	1.92838	2.19819	3.02395	4.41003		0.0650552	0.101332	0.162746	0.131714	0.214324	0.206102		0.0446124	0.148693	0.00555097	0.0447936	0.0352551	0.0294506
YLR078C	BOS1	0.427847	0.329825	0.348611	0.436973	0.660184	1.11369		0.0695422	0.0997515	0.125119	0.0769899	0.106341	0.0879282		0.16254	0.30377	0.333633	0.198688	0.126593	0.0686232
YML069W	POB3	1.8136	1.48946	1.70152	1.89341	1.96301	2.49145		0.0799177	0.146196	0.17533	0.11404	0.131199	0.0879078		0.0440657	0.120105	0.0820987	0.0581884	0.0603181	0.0312965
YLR207W	HRD3	1.85211	1.52964	2.07834	2.57922	3.70055	5.71146		0.0679924	0.159319	0.184316	0.111236	0.147554	0.109525		0.0367107	0.117912	0.051747	0.0201358	0.00551735	-0.00315406
YHR049W	FSH1	10.7381	7.07567	8.79966	8.97274	9.82624	16.5886		0.296215	0.541401	0.631051	0.419374	0.505425	0.148622		0.0275854	0.154494	0.0428533	0.0546602	0.040303	-0.0115279
YNR054C	YNR054C	1.38592	1.13017	0.895071	0.575318	0.292852	0.375479		0.104042	0.0390002	0.0475	0.023608	0.0175526	0.0201563		0.0750708	0.106631	0.0770708	0.136895	0.118576	0.0386604
YOR286W	YOR286W	1.35553	1.51825	1.33604	1.38536	1.28113	1.85508		0.172333	0.387211	0.225645	0.129601	0.138629	0.101096		0.127134	0.173846	0.222379	0.119617	0.109767	0.0480016
YOR164C	YOR164C	4.32775	3.32722	4.08313	3.81577	3.49565	3.66296		0.0253753	0.0765227	0.0479298	0.0286387	0.0274899	0.0345476		0.00586339	0.079568	-0.012353	0.023156	0.0164473	0.00531436
YOR209C	NPT1	13.6772	10.4663	11.8674	11.2542	9.25939	8.25053		0.149352	0.236592	0.240145	0.160351	0.127073	0.0755019		0.0109197	0.0833057	0.00339961	0.0278635	0.0335331	0.019701
YOR073W	YOR073W	1.22331	0.989372	0.76729	0.662903	0.627554	0.857048		0.0273389	0.0217318	0.0126738	0.00805898	0.00909307	0.00760641		0.0223482	0.0752943	0.0558139	0.0437137	0.018853	-0.010839
YNR047W	YNR047W	10.5477	8.68967	14.2493	17.743	20.8708	20.3996		0.160376	0.485164	0.413482	0.274279	0.260019	0.148702		0.0152049	0.083241	-0.0302334	-0.0221317	-0.00238519	0.0114366
YML012C-A	YML012C-A	0.403017	0.507854	0.812646	0.91866	1.26776	1.39756		0.121869	0.194572	0.183654	0.118535	0.148262	0.0957817		0.302393	0.298665	0.207324	0.14453	0.0900001	0.0802591
YEL030C-A	YEL030C-A	1.35957	1.7643	2.05121	2.4138	1.20337	1.96824		0.021689	0.0484742	0.0616131	0.0350801	0.0363562	0.0321512		0.0159528	-0.0427174	0.00737856	-0.0107654	0.0913148	-0.0128932
YGR110W	YGR110W	0.212144	0.309547	0.961669	1.46282	1.90667	2.38795		0.0147154	0.0994561	0.141702	0.100968	0.104622	0.0796634		0.069365	0.138019	0.0436526	0.0170877	0.0344778	0.0263372
YJR117W	STE24	17.3956	24.3443	19.4552	24.8858	36.3774	44.0958		0.0629222	0.254928	0.374248	0.280161	0.253979	0.124313		0.00361713	-0.0764967	0.0466732	-0.0343024	-0.0290681	-0.00897268
YHR091C	MSR1	1.0098	0.560363	0.670274	0.965295	1.30877	1.76445		0.0451457	0.0933925	0.0897265	0.0552338	0.0584655	0.0522493		0.0447077	0.247857	0.121377	0.0161776	0.0197531	0.0147016
YLR025W	SNF7	4.08188	3.92246	5.39031	7.59693	7.99834	9.61689		0.138508	0.298483	0.288228	0.143433	0.151047	0.112346		0.0339325	0.0655122	0.0178721	-0.0345946	0.0137547	0.00180734
YMR014W	BUD22	1.82878	1.31352	0.779344	0.452034	0.337988	0.627267		0.0992523	0.0317528	0.0193471	0.0105735	0.00902745	0.0244535		0.0542725	0.123571	0.0995751	0.133773	0.0542286	-0.00847711
YHR071W	PCL5	6.84509	5.2393	7.27868	9.91915	11.7148	9.82828		0.199032	0.412241	0.690404	0.381569	0.336729	0.16939		0.0290766	0.119685	0.0422996	0.000879983	0.0164916	0.035621
YNR062C	YNR062C	1.25733	0.981894	1.70672	2.18061	3.0826	3.86257		0.0361546	0.087197	0.113675	0.0671039	0.0789067	0.0551493		0.028755	0.119541	-0.0023849	-0.00224399	-0.00658132	0.00324967
YOR325W	YOR325W	0.452258	0.243481	0.289314	0.390889	0.554019	1.04665		0.0629783	0.0952061	0.110238	0.0569329	0.100237	0.0929097		0.139253	0.424321	0.359947	0.1714	0.136725	0.0722206
YOR222W	ODC2	1.63768	1.29405	1.65596	0.95624	1.06131	1.58003		0.183239	0.337983	0.409944	0.239847	0.273676	0.204042		0.11189	0.249812	0.217917	0.365383	0.245587	0.136771
YOR212W	STE4	4.20433	2.24433	3.18989	2.20013	2.20836	2.45823		0.267264	0.353912	0.0980759	0.0658505	0.0433019	0.0705668		0.0635687	0.264549	0.0315306	0.104998	0.0241722	0.0169657
YOR092W	ECM3	1.84171	1.60448	2.39171	2.5658	2.61585	3.0359		0.0749174	0.156152	0.110754	0.0716076	0.0785174	0.0591283		0.0406783	0.103563	0.0103121	0.0225659	0.0270635	0.0135717
YOL155C	YOL155C	4.47956	3.13483	5.71197	9.34883	11.9387	12.5963		1.663	1.04825	0.300921	0.118473	0.168464	0.193704		0.371242	0.443705	0.0619222	-0.0690173	-0.0109399	0.0109413
YML009W-B	YML009W-B	0.633816	0.832266	0.334374	0.480802	0.404344	0.480946		0.0718665	0.0868573	0.0567057	0.0537709	0.0599644	0.0426823		0.113387	0.0407207	0.27204	0.0628914	0.150634	0.097431
YEL034C-A	YEL034C-A	54.2815	46.8861	45.3678	55.5127	51.4483	49.7802		0.339217	0.515407	0.562968	0.44699	0.515748	0.31342		0.00624923	0.0451605	0.0164462	-0.0302953	0.0166388	0.0105336
YGR028W	MSP1	1.5953	1.78837	2.1494	2.78853	3.75778	4.11573		0.146387	0.487875	0.493321	0.344499	0.424831	0.254529		0.0917615	0.16914	0.218423	0.113665	0.0878	0.0754334
YGR142W	BTN2	3.67235	12.5658	28.0956	40.1626	37.8018	25.82		0.742461	2.64284	1.75151	1.26678	0.983384	0.429865		0.202176	-0.0730025	-0.00100128	-0.0264523	0.0347756	0.0491577
YJR121W	ATP2	9.13963	6.90799	7.52317	8.73832	8.17919	6.17151		0.190058	0.485859	0.366297	0.223022	0.109861	0.0513093		0.0207949	0.11425	0.0463277	0.00632388	0.0260707	0.0312445
YHR092C	HXT4	1.25658	1.07726	1.16501	1.30287	1.01071	1.09534		0.0250579	0.0668264	0.0216531	0.0144917	0.0162972	0.0186282		0.0199414	0.0790257	0.027594	-0.00765957	0.0389735	0.0108652
YLR022C	YLR022C	4.24623	2.48503	3.37632	3.1739	1.91439	3.18054		0.116893	0.109064	0.0825039	0.0622952	0.0640218	0.0894511		0.0275286	0.169231	-0.0107578	0.0344109	0.0767842	-0.00545399
YMR015C	ERG5	7.37553	5.18046	7.47568	7.98609	5.66842	4.81363		0.304719	0.144136	0.139849	0.0960516	0.0684917	0.0711164		0.0413149	0.123904	-0.0295347	0.00208264	0.0464651	0.0250629
YLR337C	VRP1	8.94001	8.9854	15.3527	17.0822	39.2669	28.6162		0.0444518	0.106312	0.0852767	0.0438176	0.0505018	0.0328857		0.00497223	0.00718642	-0.0682628	-0.0173144	-0.0814021	0.0238333
YHR141C	RPL42B	7.68626	4.87691	5.80792	2.7345	0	2.49382		0.372916	0.315615	0.159228	0.0792137	0.119432	0.154768		0.0485172	0.170426	0.019181	0.180049	119432	k < -119431,846343465
YPL112C	YPL112C	1.66986	1.40638	1.33215	1.2887	1.00282	1.86234		0.0574731	0.0893113	0.0689069	0.0325316	0.0394705	0.0440857		0.034418	0.091658	0.065086	0.0448308	0.0573406	-0.0138757
YPL250C	ICY2	1.26363	15.5332	38.8571	59.071	49.45	7.3289		0.439194	5.5514	2.68868	1.13273	0.676713	0.212376		0.347565	-0.091346	0.0269176	-0.0432801	0.0343441	0.159647
YOR292C	YOR292C	0.517507	0.90343	1.69764	2.23531	2.93226	3.62241		0.0422593	0.161285	0.138016	0.0694481	0.0793545	0.0605755		0.0816595	0.00785494	0.0272408	-0.00194514	0.00185077	0.00626351
YOR308C	SNU66	2.77583	1.80316	2.67401	2.96481	2.92358	3.95043		0.0863023	0.0838925	0.0780062	0.0420024	0.0481077	0.052604		0.0310906	0.146314	-0.0194915	0.000655231	0.0167403	-0.00671702
YOR129C	YOR129C	0.981005	0.748714	0.925715	0.982059	1.46946	1.85638		0.0239351	0.0402044	0.0231225	0.0122813	0.0169133	0.0161166		0.0243986	0.105934	0.00752505	0.00668356	-0.0281865	-0.00669912
YMR119W-A	YMR119W-A	0.293029	0.389198	0.612452	0.516969	0.521974	0.339233		0.0299884	0.0848502	0.0570875	0.0431663	0.0495686	0.0440037		0.102339	0.102289	0.0742234	0.122385	0.089166	0.146851
YNL292W	PUS4	1.77159	1.24952	1.28644	1.00557	1.00895	1.53397		0.0971423	0.0698325	0.0689692	0.0368367	0.0546845	0.0649577		0.0548335	0.143161	0.0505116	0.0950001	0.0457551	0.017546
YGR086C	PIL1	18.3299	20.1375	40.6657	54.4459	49.3263	42.6162		0.271531	0.744628	0.459	0.291754	0.295102	0.161334		0.0148135	0.0029222	-0.0786849	-0.0503073	0.0155315	0.0153773
YGR244C	LSC2	1.74955	1.79979	1.71635	3.47563	6.60546	10.5939		0.0915867	0.307264	0.252614	0.153442	0.306355	0.213595		0.0523487	0.109631	0.163845	-0.0573129	-0.0170298	-0.0028534
YOR298C-A	MBF1	0.501882	0.439745				0.669933		0.126307	0.221549	0.332841	0.214799	0.260295	0.229876		0.251667	0.438666	0.342097
YHR117W	TOM71	1.94529	1.37645	1.09625	0.951622	0.866899	1.37116		0.0426263	0.049033	0.053293	0.0317582	0.0416144	0.0393691		0.0219126	0.114827	0.0746199	0.0694549	0.0502872	0.00398469
YLL046C	RNP1	0.342853	0.91282	1.46064	1.95797	1.49639	1.08568		0.0174044	0.0686882	0.0374722	0.0186237	0.0150755	0.0170729		0.0507636	-0.171872	-0.0209799	-0.0418141	0.0367467	0.0356939
YMR070W	MOT3	8.60019	9.4552	29.5153	33.4883	31.141	25.6296		0.175455	0.361011	0.35761	0.222025	0.234798	0.131714		0.0204013	0.00609648	-0.140234	-0.0160444	0.0143735	0.0203517
YLR409C	UTP21	2.68117	2.58125	2.48113	3.03958	1.93427	2.89919		0.0602973	0.0776578	0.0711563	0.0385219	0.0110909	0.0160841		0.0224892	0.0357982	0.0350505	-0.020529	0.0550007	-0.0231595
YIL093C	RSM25	1.22851	0.975219	0.789941	0.7425	0.695455	0.838074		0.119669	0.128699	0.100114	0.0536691	0.0660839	0.0711207		0.0974099	0.172893	0.15971	0.110306	0.0915872	0.0755818
YMR318C	YMR318C	2.29325	1.97363	2.4462	2.45036	1.58508	1.5304		0.0920703	0.191611	0.22078	0.138379	0.10607	0.065432		0.0401484	0.106134	0.0627168	0.0719654	0.106024	0.0559715
YMR194C-A	YMR194C-A	1.8302	3.21575	7.65135	12.1505	10.3932	6.59869		0.460525	2.74112	3.24319	2.44444	1.5429	0.429447		0.251626	0.602496	0.388458	0.183918	0.18502	0.137471
YDL218W	YDL218W	0.0640106	0.198705	0.742068	1.37133	1.11161	0.92867		0.00755891	0.0348366	0.0659929	0.0319473	0.0287555	0.0104158		0.118088	-0.106124	-0.0629621	-0.0730815	0.0456378	0.0315523
YDL155W	CLB3	2.04694	1.74223	2.52653	2.8798	2.61021	2.38736		0.0787645	0.111655	0.134654	0.0786959	0.0715883	0.0447979		0.0384791	0.0914255	0.00522587	0.0131939	0.0372276	0.0293814
YCR048W	ARE1	1.29664	1.18912	1.55817	1.3853	1.30855	1.45087		0.0593782	0.149303	0.142996	0.0737103	0.0686556	0.0483647		0.045794	0.108537	0.067162	0.0956705	0.0585351	0.0343033
YDL194W	SNF3	0.412386	0.452897	2.23692	3.48075	4.06101	1.54446		0.0124703	0.0678157	0.132389	0.0977041	0.109799	0.0142798		0.0302394	0.0723206	-0.132007	-0.0469597	0.0121435	0.0912247
YBR136W	MEC1	0.273326	0.23382	0.432864	0.448352	0.532193	0.591		0.031045	0.0384239	0.0622294	0.0550501	0.0577014	0.0479715		0.113582	0.17933	0.0668799	0.124984	0.0969735	0.0840957
YMR166C	YMR166C	1.74455	1.49733	1.97054	2.25312	2.17686	2.25237		0.0357468	0.0742564	0.0618389	0.0324412	0.0283406	0.0224073		0.0204906	0.0728777	0.000242152	-0.0044437	0.0171262	0.00897601
YAL020C	ATS1	0.56046	0.296235	0.300489	0.572336	0.179328	0.59482		0.0607671	0.0544192	0.0260144	0.0198722	0.025364	0.0307434		0.108424	0.305974	0.125712	-0.0730042	0.19968	-0.00431638
YBL082C	RHK1	0.47921	0.357813	0.374144	0.215159	0.11432	0.172198		0.0243386	0.0139428	0.012773	0.00723609	0.00695222	0.0128879		0.050789	0.11859	0.0300241	0.145458	0.110189	0.0416014
YIL160C	POT1	0.106452	0.124092	0.205608	0.253055	0.201964	0.320314		0.0204047	0.0440068	0.0500805	0.0207846	0.0222631	0.0258401		0.19168	0.254996	0.207055	0.106533	0.120355	0.0588572
YIL105C	YIL105C	2.53664	2.91736	8.11514	9.19933	8.24691	7.08284		0.051565	0.290606	0.315532	0.227102	0.156982	0.109396		0.020328	0.028626	-0.0837075	0.00626515	0.0328353	0.0281439
YMR193W	MRPL24	2.31401	2.10577	2.76042	2.67964	2.19754	2.38075		0.106356	0.18185	0.141406	0.0920847	0.0804371	0.0648905		0.045962	0.0900838	0.0276193	0.0484999	0.0554061	0.0257724
YJL111W	CCT7	8.82468	6.28982	6.68142	5.03576	4.6429	5.30628		0.172374	0.185801	0.240607	0.207576	0.196381	0.188108		0.0195332	0.10892	0.0243185	0.0952685	0.0499555	0.0289553
YJL204C	RCY1	1.84167	1.38235	2.51111	2.35734	2.04294	2.31249		0.0270383	0.0553552	0.0599974	0.034779	0.0265059	0.0223723		0.0146814	0.0982679	-0.0542395	0.0319659	0.0282103	0.00235668
YHR143W-A	RPC10	8.38763	4.39543	4.75901	1.93171	3.77014	5.39553		0.151257	0.15032	0.17461	0.100153	0.142748	0.152587		0.0180334	0.18692	0.0242133	0.225624	-0.0224551	0.00691439
YPL111W	CAR1	0.499434	0.779737	1.5409	2.00538	1.44243	0.975591		0.0779309	0.317737	0.147468	0.0639978	0.0664154	0.0516449		0.156038	0.219924	0.0952573	0.00705617	0.07196	0.0780141
YPL238C	YPL238C	4.91534	4.06171	3.7018	3.23853	3.70426	3.79296		0.148512	0.328911	0.239262	0.20002	0.225463	0.105625		0.030214	0.102769	0.0856837	0.0900394	0.0479202	0.0409241
YOR312C	RPL20B	51.2778	39.5834	34.223	27.8237	8.00425	14.7691		0.188715	0.0446689	0.0200343	0.0120472	0.0139173	0.0201263		0.00368025	0.0672508	0.0216879	0.041893	0.125538	-0.0421914
YOR324C	YOR324C	0.842551	0.508301	0.497057	0.651226	0.98581	1.72844		0.0500992	0.0657763	0.0846861	0.0562569	0.0865271	0.0761554		0.0594613	0.219002	0.156542	0.0671768	0.0470315	0.0204431
YOR141C	ARP8	2.51751	2.38133	3.20179	3.97482	3.54374	3.09816		0.111748	0.187329	0.142862	0.0980354	0.0992033	0.0645118		0.0443882	0.0758154	0.0169393	-0.00945547	0.037815	0.0339809
YMR135W-A	YMR135W-A	0.375465	0.505825	0.978162	1.32485	0.953689	1.05267		0.103307	0.331553	0.349931	0.175313	0.141534	0.0672081		0.275144	0.47596	0.334496	0.155159	0.175456	0.0886598
YCR099C	YCR099C	0.142588	0.149998	0.304203	0.580355	0.826365	0.678834		0.0505721	0.120706	0.125862	0.0929078	0.0825758	0.0546552		0.354672	0.661157	0.395336	0.115431	0.0865709	0.103196
YGR101W	PCP1	0.386032	0.172313	0.362315	0.396027	1.14976	1.35982		0.0739792	0.18187	0.244058	0.104448	0.128918	0.0922903		0.19164	0.931391	0.632965	0.381412	0.0525742	0.072734
YGR249W	MGA1	1.53489	22.4518	53.7934	43.1158	13.2929	6.46031		0.0907193	2.65487	3.71611	1.14259	0.538823	0.13677		0.0591047	-0.480428	-0.0350181	0.092929	0.152714	0.0853843
YKL106W	AAT1	7.21144	4.93638	5.27923	5.93878	9.1382	12.6103		0.116783	0.205364	0.245311	0.165232	0.210649	0.171445		0.0161941	0.122626	0.0346548	0.0130235	-0.0176879	-0.00526763
YHR124W	NDT80	0.358299	0.257959	0.371984	0.456922	0.596811	0.769858		0.0658487	0.0856465	0.0712455	0.0478433	0.0485113	0.0357579		0.183781	0.347147	0.185421	0.0995517	0.0640363	0.0421107
YLL060C	GTT2	0.158602	0.261227	0.442794	0.57755	0.638173	0.655594		0.0532479	0.156107	0.17069	0.0860161	0.0805694	0.0568238		0.335734	0.414463	0.362588	0.182719	0.124899	0.099835
YMR093W	YMR093W	4.67182	2.92474	0.721595	0.774075	0.56081	1.20905		0.0955057	0.0150625	0.0273359	0.0172743	0.0220545	0.0315872		0.0204429	0.131242	0.217066	0.0157228	0.0628076	-0.0227738
YLR451W	LEU3	6.91613	4.26425	4.5932	1.44032	0.795739	1.2125		0.129367	0.049026	0.0291182	0.0133223	0.0135677	0.0275877		0.0187051	0.136818	-0.0017515	0.240056	0.0721534	-0.00935775
YHR162W	YHR162W	6.75461	5.76856	7.55417	8.50425	10.1873	8.14693		0.52491	1.31128	1.13753	0.654842	0.694864	0.309279		0.0777113	0.196138	0.14038	0.0854752	0.0539539	0.068575
YPL069C	BTS1	2.3617	1.78368	2.4491	2.42537	2.42184	3.30024		0.0327362	0.0634046	0.062344	0.0376329	0.0411019	0.0403994		0.0138613	0.0941864	-0.0152394	0.0223236	0.0163952	-0.00772327
YPR017C	DSS4	1.16512	0.744214	0.955286	0.793116	1.08125	1.70397		0.0621405	0.121972	0.0878798	0.0456372	0.0651597	0.0689113		0.053334	0.21805	0.0849479	0.112162	0.0286303	0.0160957
YPL202C	AFT2	11.572	6.92567	10.2866	11.6514	13.6097	16.8821		0.0422844	0.0718952	0.10122	0.0735318	0.0884251	0.0564694		0.00365404	0.134943	-0.0463494	-0.016951	-0.00912131	-0.0105833
YPL189W	GUP2	0.171861	0.123567	0.160393	0.144231	0.109011	0.249645		0.0120935	0.0116446	0.0108278	0.00655813	0.00664041	0.00653839		0.070368	0.164891	0.0416429	0.0776274	0.0814812	-0.0196011
YPL249C	GYP5	2.98677	2.49295	4.91244	5.6307	5.61716	7.72251		0.0921556	0.211906	0.151054	0.0871507	0.0904659	0.0709327		0.0308546	0.102658	-0.0447006	-0.00465442	0.0160521	-0.0104747
YMR194W	RPL36A	22.7653	20.6121	22.4439	16.452	3.82936	2.42767		0.278796	0.123767	0.0508415	0.0308453	0.0329236	0.0379559		0.0122465	0.0340128	-0.00811554	0.0642418	0.150195	0.0444325
YEL073C	YEL073C	0.208345	0.23028	0.783061	0.946935	0.975408	0.930721		0.0221893	0.104981	0.208505	0.166091	0.120626	0.0763674		0.106503	0.298733	0.156516	0.172822	0.140328	0.101898
YGR257C	YGR257C	1.20829	0.717628	0.517347	0.663234	1.20271	2.18582		0.0860466	0.137953	0.138846	0.0785267	0.095887	0.0870643		0.0712137	0.259506	0.285114	0.127606	0.0355835	0.0123404
YHR003C	YHR003C	0.400043	0.39347	0.41896	0.424111	0.353958	0.601576		0.117797	0.117861	0.0824869	0.0460564	0.0525238	0.0647955		0.29446	0.301613	0.224913	0.144731	0.149981	0.0840128
YKL075C	YKL075C	0.878014	0.741796	1.1467	1.4725	1.6177	2.11789		0.118934	0.156266	0.129478	0.0706104	0.0896798	0.0776088		0.135458	0.217904	0.0867373	0.0261058	0.0427547	0.025255
YHR172W	SPC97	3.09473	2.10294	2.74031	1.92857	2.18027	3.33404		0.0650672	0.146177	0.147172	0.0930555	0.0824719	0.0720844		0.0210252	0.13999	0.0229101	0.121967	0.0302041	-0.00188394
YKR041W	YKR041W	0.241018	0.192788	0.192155	0.160544	0.249082	0.582323		0.0668046	0.115863	0.082454	0.0384961	0.0846026	0.087595		0.277177	0.533816	0.474984	0.352757	0.278921	0.134876
YMR171C	YMR171C	2.72774	1.89463	2.09549	2.61759	2.67476	3.76045		0.120828	0.184536	0.131913	0.0586742	0.0643409	0.0588628		0.0442958	0.160702	0.0636804	-0.00384222	0.0211457	-0.00493313
YML029W	USA1	2.3529	1.4388	3.01175	4.18262	5.97959	10.1994		0.0988992	0.235806	0.271453	0.19572	0.256961	0.220204		0.0420329	0.221863	0.0130841	-0.000132028	0.00927649	-0.00776367
YHR167W	THP2	0.308037	0.215491	0.213541	0.238251	0.165492	0.35428		0.0785039	0.0851888	0.0759399	0.0494817	0.0456771	0.0387221		0.254852	0.424806	0.36912	0.241582	0.290007	0.099359
YPL064C	CWC27	1.30698	1.00223	1.48223	1.3541	1.25439	1.69219		0.147155	0.185501	0.114533	0.0713699	0.0735597	0.0684461		0.112592	0.216469	0.0625847	0.0828169	0.0635413	0.0266006
YPR050C	YPR050C	4.7923	3.29312	4.08734	3.31452	2.96008	3.88445		0.12627	0.239864	0.162174	0.0850292	0.114641	0.088966		0.0263485	0.141803	0.0233664	0.0749761	0.043616	0.0103252
YPL173W	MRPL40	0.723561	0.536019	0.507935	0.861509	0.857761	1.0847		0.0596115	0.0799715	0.0527696	0.0352821	0.0611714	0.0514382		0.0823863	0.19088	0.131456	-0.0388829	0.0580313	0.0403586
YPL188W	POS5	2.62966	1.9292	2.13723	1.81445	2.88617	4.0176		0.0689041	0.113883	0.0988992	0.0550599	0.0556618	0.0689735		0.0262027	0.119166	0.0374421	0.071355	-0.0222551	-0.00538643
YPL184C	YPL184C	3.61084	2.54678	3.75556	3.63188	3.87939	6.3246		0.0667151	0.0955692	0.0877561	0.0700282	0.0773488	0.0616266		0.0184763	0.114647	-0.0258355	0.0279765	0.0130678	-0.0207562
YPL248C	GAL4	3.88591	2.85525	4.42822	4.44484	4.72856	7.60897		0.174662	0.191075	0.192874	0.114912	0.174795	0.133165		0.0449474	0.132691	-0.00898594	0.03373	0.0256258	-0.00833897
YMR193C-A	YMR193C-A	3.92011	1.83928	1.6896	2.92006	2.79137	3.68705		0.155963	0.105269	0.0471829	0.0295358	0.0356267	0.0395825		0.0397855	0.238052	0.0544111	-0.091712	0.0159229	-0.00812654
YEL068C	YEL068C	0.8437	0.774053	0.960114	1.03963	0.978625	1.19013		0.0136084	0.026649	0.0284397	0.0184301	0.0176374	0.0173333		0.0161294	0.0467185	0.00110949	0.00749209	0.0239254	0.00221763
YGR283C	YGR283C	1.1384	0.369869	0.559115	0.368425	0.429023	0.915616		0.119782	0.106929	0.12802	0.101657	0.144475	0.164134		0.105219	0.474899	0.191169	0.34119	0.307011	0.162334
YHR004C	NEM1	0.882763	1.01294	1.87969	2.48646	2.70176	3.38835		0.0607199	0.177072	0.138367	0.0851287	0.0845698	0.0776952		0.0687839	0.0945443	0.0229182	-0.00434912	0.0243737	0.0104849
YKL074C	MUD2	1.29786	1.04314	1.78655	3.38054	3.87744	5.24024		0.0728234	0.200154	0.459586	0.365257	0.648257	0.429014		0.0561103	0.179811	0.167189	0.0353904	0.132342	0.0891853
YHR178W	STB5	0.389814	0.369975	0.543074	0.703074	0.816605	1.06077		0.0325658	0.0703512	0.0671554	0.0417716	0.0433516	0.0296841		0.0835417	0.153989	0.0941006	0.035292	0.0409334	0.0198819
YKR034W	DAL80	0.308608	0.870289	1.40924	1.69995	1.66987	1.8212		0.0285195	0.217017	0.164181	0.0708483	0.0633547	0.0407847		0.0924133	-0.0338879	0.0946978	0.0371753	0.0414731	0.0232308
YMR177W	MMT1	1.32086	1.04901	1.19124	1.25858	1.16548	1.40192		0.0547494	0.089569	0.0685124	0.0440189	0.0377925	0.0292304		0.0414498	0.120504	0.0516558	0.0346259	0.0413622	0.012825
YMR016C	SOK2	13.2954	11.9752	15.9475	13.3715	10.057	10.7635		0.231509	0.520089	0.244818	0.110526	0.0954422	0.0957648		0.0174127	0.0564214	-0.0131054	0.0472237	0.0373576	0.00433729
YHR193C	EGD2	35.1827	34.503	44.1033	40.0414	25.6761	16.4199		0.4773	0.274592	0.172268	0.0805419	0.153276	0.181972		0.0135663	0.0156596	-0.0293159	0.022307	0.0481809	0.0402483
YPL015C	HST2	2.72536	2.9885	4.92772	6.04144	7.30844	8.72673		0.0992863	0.479762	0.408465	0.241005	0.212803	0.116245		0.0364305	0.0817196	0.0412706	0.0183348	0.0149206	0.00776275
YPR130C	YPR130C	9.28711	10.0633	8.13601	10.6197	10.7537	17.7667		0.0613447	0.124985	0.0977821	0.0696745	0.0808582	0.057859		0.00660535	-0.0104499	0.0426449	-0.0441771	0.00581764	-0.0307519
YPR093C	YPR093C	0.579202	0.599113	0.805174	1.4258	1.7272	2.37332		0.119687	0.241858	0.208798	0.122555	0.152968	0.131356		0.20664	0.318714	0.261129	0.0358021	0.0686215	0.0455362
YPR018W	RLF2	1.12829	0.942076	1.43211	1.60707	1.52565	1.75305		0.0547874	0.0656399	0.0673687	0.0411328	0.0377059	0.025178		0.0485581	0.104182	-0.00295986	0.0125414	0.0303439	0.00921968
YPR104C	FHL1	3.60858	2.71799	2.64483	2.89687	2.67635	3.71516		0.117344	0.101438	0.0839554	0.0612995	0.0678069	0.0528979		0.032518	0.105842	0.038378	0.00796679	0.0312036	-0.00430507
YMR294W-A	YMR294W-A	4.5441	3.13533	6.29824	6.71601	5.23763	6.48019		0.383338	0.596022	0.451298	0.265746	0.266086	0.211917		0.0843593	0.229805	0.0148979	0.0417402	0.0702118	0.0252525
YEL044W	IES6	16.0501	15.6247	21.1938	28.2614	26.5565	30.95		0.296847	0.826212	0.720763	0.390743	0.356325	0.211228		0.018495	0.0426614	-0.00121352	-0.0346392	0.0198479	-0.00102205
YHR069C	RRP4	5.93044	4.81782	3.27788	3.57123	2.11607	6.924		0.123378	0.106736	0.169621	0.147546	0.181879	0.147355		0.0208042	0.0734244	0.0911707	0.0290825	0.115836	-0.041339
YHR123W	EPT1	2.01597	1.98766	2.8675	2.97537	2.14541	3.25306		0.0278126	0.0885852	0.0696894	0.0498716	0.0536048	0.0518372		0.0137961	0.0329544	-0.0191936	0.0130535	0.05346	-0.00980887
YKL028W	TFA1	8.24628	6.08383	7.22745	7.41427	8.7507	12.8066		0.19135	0.268449	0.218303	0.128251	0.165142	0.133668		0.0232044	0.109088	0.0119362	0.0184945	0.00158789	-0.0130113
YHR202W	YHR202W	0.48269	0.553795	0.827495	1.13345	1.10696	1.34065		0.034718	0.078161	0.0734885	0.0473672	0.0401299	0.0363632		0.071926	0.0764565	0.0523407	-0.000737179	0.0412598	0.0174535
YKL152C	GPM1	12.1499	12.8878	13.214	19.1406	14.0544	14.8892		1.18404	1.85198	1.97656	2.14903	2.37052	1.78237		0.0974527	0.108254	0.143595	0.0540109	0.176226	0.132307
YMR283C	RIT1	0.384762	0.344512	0.327856	0.531399	0.432074	0.626552		0.0530041	0.0987602	0.076731	0.0515988	0.0584897	0.0568908		0.137758	0.248173	0.260527	0.0527673	0.139723	0.0798139
YHR212C	YHR212C				0.258417	0.662872	0.808682		0.0455713	0.103568	0.0633579	0.0494063	0.0736736	0.0611961			0.0462567	0.0747556
YPL014W	YPL014W	12.581	51.8958	113.406	107.818	72.6098	58.0718		0.172262	1.74764	0.542262	0.335098	0.172799	0.166434		0.0136922	-0.320937	-0.0956018	0.0140834	0.042395	0.0185552
YPR153W	YPR153W	1.43579	5.28083	17.6679	26.8893	19.3403	5.3839		0.121866	1.5418	2.98504	1.29659	0.975245	0.352248		0.0848775	-0.0457957	0.0450845	0.0129107	0.0827361	0.155364
YPR114W	YPR114W	7.39394	6.55745	6.02633	5.32632	4.8816	6.27133		0.0699076	0.12713	0.072394	0.0472972	0.0493339	0.0407782		0.00945471	0.044282	0.0278311	0.0352411	0.0182107	-0.00975079
YPR081C	YPR081C	0.52025	0.610135	1.01434	1.29546	1.454	1.87356		0.0550174	0.094035	0.0979897	0.0723642	0.0765997	0.0837004		0.105752	0.093798	0.0466203	0.0247644	0.0425769	0.0300196
YPR112C	MRD1	12.9167	10.2128	16.0738	7.63484	3.38838	5.21515		0.19959	0.0852947	0.091464	0.0474593	0.0518384	0.0700667		0.0154521	0.0709527	-0.0578426	0.155104	0.0914454	-0.0164044
YEL039C	CYC7	0.396918	1.9095	8.03215	22.4346	11.0768	8.11424		0.0900243	1.67821	1.02053	0.485822	0.364307	0.312022		0.226808	0.55027	0.0840306	-0.145823	0.0979128	0.058102
YHR083W	YHR083W	1.66925	1.54422	1.37781	1.46273	1.54923	2.10421		0.0626562	0.135207	0.098542	0.0618988	0.0599229	0.0381615		0.0375356	0.082439	0.0954658	0.0440368	0.0345894	0.00509929
YHR132C	ECM14	1.56802	1.64927	2.4179	2.01456	1.71817	2.12341		0.120327	0.24458	0.153312	0.0919163	0.0846451	0.0704317		0.0767384	0.10323	0.0423239	0.0913027	0.0634933	0.0249691
YKL027W	YKL027W	1.095	0.819315	0.722396	0.921626	0.736778	1.2596		0.163917	0.162995	0.127966	0.0832042	0.119505	0.110192		0.149696	0.248555	0.20443	0.077629	0.154155	0.0736154
YHR204W	MNL1	3.81451	3.04546	3.09837	2.88033	2.49556	3.22534		0.0661581	0.0796792	0.0509043	0.0325484	0.0305034	0.029714		0.0173438	0.0778778	0.0186771	0.0285268	0.0260876	-0.00768717
YKL154W	SRP102	4.65508	3.60574	3.38688	4.12822	2.60703	5.53658		0.0786429	0.0625792	0.0694907	0.0586451	0.0730673	0.0861706		0.016894	0.0810715	0.0278975	-0.022401	0.0666179	-0.0328716
YMR285C	NGL2	1.36427	1.27688	1.31407	1.30377	1.23459	1.53012		0.102924	0.151113	0.0930844	0.0583137	0.0546441	0.0519268		0.0754423	0.114379	0.0877476	0.0587653	0.0499248	0.0231247
YMR160W	YMR160W	0.965379	1.03133	2.10613	3.23178	3.23252	4.19849		0.0614276	0.257578	0.335928	0.220288	0.224632	0.124187		0.0636305	0.152707	0.0906389	0.0194313	0.0688622	0.0273147
YFL060C	SNO3	0.249082	0.197872	0.495321	0.637187	0.73733	0.75725		0.0194237	0.0385855	0.0505622	0.0408697	0.0403352	0.0293235		0.0779812	0.195524	0.00614143	0.0303547	0.0442533	0.0438864
YNL312W	RFA2	0.755146	1.21703	3.50485	3.72672	2.75374	1.98063		0.0288233	0.309717	0.253372	0.177767	0.221981	0.0967271		0.0381692	0.0596766	-0.0191051	0.0469122	0.0949822	0.0882074
YDR053W	YDR053W	1.36722	1.92725	5.45109	3.554	2.99988	3.03316		0.0383113	0.07204	0.0655222	0.0348597	0.029107	0.0175469		0.0280214	-0.0521844	-0.126485	0.0967707	0.0267054	0.00693594
YDL119C	YDL119C	0.561812	0.538028	0.780587	0.916067	1.12183	1.52113		0.030787	0.0941839	0.102755	0.0707352	0.0749966	0.0625889		0.0547995	0.12964	0.0956043	0.0689365	0.0510878	0.0298681
YDL063C	YDL063C	2.4255	1.70362	1.79371	1.00856	0.773651	0.992777		0.053567	0.0229187	0.0303334	0.0160945	0.0140689	0.0132875		0.0220849	0.106758	0.00790884	0.13215	0.0436036	-0.00223761
YDR027C	LUV1	2.54863	2.14771	4.77331	5.52574	6.12233	7.32227		0.0485704	0.120013	0.133458	0.098996	0.096866	0.0677637		0.0190575	0.0797659	-0.0743512	-0.00663486	0.00654333	-0.000525331
YDL171C	GLT1	0.945086	1.0205	1.0103	0.952389	0.630254	0.627524		0.148731	0.257734	0.141812	0.107577	0.105922	0.0805471		0.157373	0.193758	0.186304	0.137316	0.186447	0.142337
YDR379C-A	YDR379C-A	0.363097	0.764033	2.78393	4.50529	3.56544	2.81597		0.00680359	0.143327	0.226418	0.15853	0.0966836	0.0574275		0.0187377	-0.049223	-0.0627904	-0.0416579	0.0548088	0.0408078
YBL031W	SHE1	2.31499	2.30161	3.70494	3.36344	1.92063	1.59648		0.0267642	0.0336403	0.0327516	0.0179872	0.00881332	0.00905139		0.0115612	0.014587	-0.0565511	0.0264854	0.0612078	0.0183192
YBR006W	UGA2	0.205949	0.277489	0.594374	0.701601	0.652166	0.838098		0.048038	0.153261	0.103064	0.0576286	0.0526936	0.0504433		0.233252	0.381911	0.167507	0.0878424	0.0887563	0.0504592
YIR027C	DAL1		0.178485	1.26465	1.36594	1.06456	0.909448		0.0072661	0.295713	0.227633	0.10769	0.0694223	0.0331392			0.126782	0.107621	0.0970481	0.0612954
YIL072W	HOP1	0.0469416	0.054291	0.271278	0.391011	0.39115	0.430968		0.00835941	0.0268171	0.04923	0.0407737	0.04151	0.0390073		0.178081	0.34638	0.0451924	0.0623375	0.105321	0.0895152
YMR134W	YMR134W	5.79433	5.32684	12.3027	10.3057	8.79643	10.1888		0.153645	0.257524	0.226879	0.160923	0.111967	0.080475		0.0265164	0.0584448	-0.0889939	0.0525507	0.0301015	-0.000348049
YKL191W	DPH2	1.68243	1.3284	0.817936	0.576861	0.553726	0.746538		0.0397788	0.0214747	0.0418816	0.033443	0.0378094	0.0265077		0.0236437	0.0792895	0.101447	0.124735	0.0676837	0.0274394
YJL141C	YAK1	1.43049	3.47194	12.3826	14.259	9.14039	6.55347		0.0306322	0.639937	0.56762	0.300813	0.160146	0.0495532		0.0214137	-0.0797578	-0.0891433	0.00434229	0.0643191	0.0368551
YFL045C	SEC53	1.63475	1.41055	1.50494	0.954462	0.75162	1.09965		0.112192	0.190214	0.319464	0.304247	0.414122	0.317423		0.0686292	0.139437	0.173206	0.36493	0.524644	0.306593
YDR063W	YDR063W	2.14615	2.23421	3.80726	3.3187	2.22861	2.91833		0.0742861	0.253284	0.182638	0.0977848	0.0736267	0.05525		0.0346136	0.0664893	-0.00218651	0.0663818	0.0713312	0.00583957
YDL114W	YDL114W	0.0242725	0.13552	0.702927	1.13091	2.06397	1.76908			0.0254242	0.0545573	0.0597555	0.0174298	0.0130605		0	-0.112353	-0.0312656	-0.0340817	0.0189678
YDL084W	SUB2	12.9325	17.0067	13.0783	9.96718	8.65232	5.69382		0.150807	0.39442	0.644935	0.468944	0.345769	0.200461		0.0116611	-0.0503339	0.0734263	0.102913	0.0576623	0.0681783
YDL025C	YDL025C	1.27826	1.34829	3.00356	3.56946	3.4723	3.77085		0.044423	0.203625	0.217622	0.136127	0.110082	0.0567362		0.0347527	0.0844042	-0.0119832	0.0191396	0.0375035	0.0168112
YDR069C	DOA4	1.46966	1.6152	5.86898	7.79779	8.88298	11.9538		0.0307718	0.137282	0.200068	0.146484	0.139733	0.110909		0.020938	0.0316115	-0.129524	-0.0311263	0.00414597	-0.00900196
YDL047W	SIT4	1.61345	1.37454	1.97214	1.6242	1.53271	1.82105		0.174172	0.332326	0.287881	0.172056	0.171697	0.102866		0.10795	0.219669	0.128943	0.164399	0.115269	0.0656101
YCL033C	YCL033C	0.0373035	0.0479079	0.142722	0.0366203	0.164686	0.27534		0.0648203	0.171769	0.174138	0.0822119	0.0977956	0.0752594		1.73765	3.42229	1.21801	2.44995	0.576283	0.289992
YBL016W	FUS3	3.0441	2.69608	3.1018	3.07688	2.29314	2.61392		0.0810133	0.0966357	0.0950431	0.0547737	0.0486775	0.0375159		0.0266132	0.0615171	0.0130561	0.025704	0.04892	0.00816758
YBR029C	CDS1	1.25847	0.977706	0.977479	0.97024	0.939794	1.30317		0.0223269	0.0399097	0.0370226	0.0252348	0.0331209	0.0342624		0.0177413	0.0917904	0.0393448	0.0332521	0.0340096	0.00691776
YIR034C	LYS1	4.00381	3.91384	7.35467	7.81239	5.80649	5.18599		0.0563241	0.165894	0.237674	0.152474	0.13013	0.0717363		0.0140676	0.0340975	-0.0527763	0.0136018	0.0507364	0.0262193
YIL068C	SEC6	3.17072	2.47892	5.48647	5.44413	5.64989	8.11119		0.0679988	0.247246	0.177801	0.119058	0.114432	0.129876		0.0214458	0.120758	-0.0552755	0.0285779	0.0172988	-0.00787207
YMR087W	YMR087W	3.08557	2.79341	6.06838	6.24753	6.23798	7.41076		0.0630504	0.146002	0.145765	0.0927595	0.0844045	0.0591967		0.020434	0.0611023	-0.0750566	0.0134645	0.0143544	-0.00177063
YKL175W	ZRT3	5.7965	5.09839	8.26234	7.4999	7.34449	9.00438		0.0401498	0.0758818	0.100483	0.0638122	0.0645277	0.0428683		0.00692656	0.0428852	-0.0554351	0.0297864	0.0107352	-0.00792787
YGL210W	YPT32	3.18784	2.40305	2.72958	2.29681	3.25133	3.76232		0.0958745	0.083134	0.157547	0.115075	0.162926	0.138836		0.030075	0.10306	0.0291559	0.0886348	0.0159016	0.032151
YNL265C	IST1	0.410756	0.491753	0.937927	1.32383	1.24082	1.31409		0.066491	0.206199	0.246346	0.137543	0.105841	0.0735224		0.161875	0.281028	0.217617	0.0963453	0.0998647	0.0639331
YDR209C	YDR209C	2.30445	2.92475	6.95508	9.73332	9.77156	9.75309		0.360913	1.09022	1.58252	1.03634	0.835277	0.367784		0.156615	0.23542	0.151841	0.0869085	0.0939698	0.0585591
YDR054C	CDC34	8.12364	6.08955	8.74311	13.5461	13.2772	13.5816		0.159837	0.225291	0.284718	0.172978	0.19016	0.122475		0.0196756	0.0998766	-0.0168724	-0.066179	0.0156128	0.00998647
YDL001W	RMD1	1.59714	1.32274	1.99888	1.94814	1.60424	2.05675		0.0462152	0.0718847	0.0719858	0.0437069	0.0427977	0.0315105		0.0289361	0.0884191	-0.0148865	0.0342898	0.0440379	0.00263131
YDR143C	SAN1	4.97512	3.47133	4.35395	3.39907	2.78336	4.11281		0.109628	0.102802	0.106235	0.0611274	0.0748064	0.0570786		0.0220353	0.115728	-0.00552382	0.0710542	0.0423246	-0.0083726
YDR206W	EBS1	1.95371	1.36079	1.37092	1.50066	1.52356	1.52952		0.0523245	0.053463	0.0676811	0.0419636	0.0386995	0.0242497		0.0267821	0.123213	0.043547	0.0199116	0.0250961	0.0200924
YDR381C-A	YDR381C-A	0.536382	0.465751	0.567829	0.652159	0.573007	0.622859		0.124573	0.20918	0.145123	0.071115	0.065545	0.0737813		0.232247	0.396821	0.286267	0.141359	0.125205	0.11112
YBR054W	YRO2		0.303428	1.15964	2.07644	1.47837	0.77827		0.0481919	0.654056	0.341086	0.189418	0.114991	0.0805016			0.354403	0.0481481	0.11915	0.139499
YBR166C	TYR1	1.1544	0.96605	1.57133	1.24135	1.69157	1.98365		0.0383973	0.0881823	0.121481	0.0572487	0.0692578	0.0753211		0.0332618	0.106444	0.0146638	0.109587	0.0124753	0.0279483
YJL162C	YJL162C	1.37987	1.14593	1.10932	1.09403	1.29421	1.06372		0.0349649	0.0717742	0.093231	0.0522847	0.0397826	0.0291126		0.0253392	0.0899245	0.0788121	0.0678341	0.0215153	0.0431365
YIL038C	NOT3	1.93897	1.43577	1.50172	1.36166	1.13475	1.65356		0.0949544	0.0986816	0.107368	0.0660822	0.0625671	0.0461796		0.0489716	0.133763	0.0638646	0.0794218	0.0702839	0.0121959
YML014W	TRM9	1.4016	0.504107	0.569411	0.777155	0.461884	0.477291		0.0368581	0.0396887	0.0631917	0.033969	0.0360216	0.0220575		0.0262973	0.304293	0.0799993	0.0102686	0.112987	0.057387
YKR017C	YKR017C	0.463333	0.413628	0.782787	0.899501	0.895501	0.916732		0.0353771	0.111675	0.0969598	0.0522898	0.0468001	0.0401969		0.0763535	0.209711	0.0826247	0.0594225	0.0553788	0.0459073
YJL051W	YJL051W	3.53703	2.08663	2.47172	1.61867	1.2699	1.82857		0.0278601	0.036531	0.0479485	0.0315815	0.0286584	0.0301775		0.00787671	0.144088	-0.00564197	0.104383	0.0453094	-0.00683193
YGL198W	YIP4	0.425	0.346358	0.728657	0.530452	0.587225	0.663124		0.13239	0.21745	0.228222	0.110904	0.111875	0.0686033		0.311507	0.562666	0.284519	0.321352	0.186641	0.124049
YNL264C	PDR17	0.904966	0.797867	1.41606	1.30308	0.92106	1.16068		0.0449687	0.177727	0.128724	0.054568	0.0459278	0.033607		0.049691	0.172317	0.0561505	0.0824249	0.0808485	0.0213773
YDR224C	HTB1	10.7325	9.21558	8.72289	8.6159	5.86536	6.92279		0.930006	1.27272	0.514821	0.383038	0.433804	0.323726		0.0866535	0.151347	0.102804	0.0539187	0.097988	0.0461168
YDR058C	TGL2	0.0472158	0.0875948	0.469891	0.715926	0.901547	1.42587		0.0214916	0.0681995	0.0821815	0.054055	0.0466349	0.0295524		0.455178	0.577057	0.0718038	0.0311275	0.0387472	0.000530411
YDR005C	MAF1	2.88749	2.64198	3.13901	3.52261	4.74351	4.22413		0.182948	0.449473	0.662379	0.296309	0.240178	0.24926		0.0633589	0.141722	0.17208	0.115013	0.0347062	0.0635383
YDR144C	MKC7	8.27672	5.38025	4.75709	3.2148	3.20262	5.14447		0.045746	0.065212	0.0678048	0.0450423	0.0500108	0.0343231		0.00552707	0.116198	0.0307277	0.0926752	0.0151876	-0.0233319
YFR019W	FAB1	0.848106	0.672769	1.29585	1.33558	1.46842	2.17914		0.0586338	0.0665227	0.104537	0.0717744	0.0760898	0.0599652		0.069135	0.141949	-0.00362106	0.0603059	0.043218	0.00933625
YCL010C	SGF29	0.384895	0.442825	0.609613	0.754763	1.00656	1.03653		0.156688	0.256681	0.411622	0.232543	0.280636	0.162276		0.407093	0.491027	0.617536	0.378451	0.258944	0.190421
YBR057C	MUM2	3.09426	2.16478	2.93271	2.56695	2.22118	3.2148		0.0562184	0.0674293	0.0688591	0.0401778	0.0423109	0.0370485		0.0181686	0.113589	-0.0163346	0.0463632	0.0318237	-0.0115707
YBR168W	YBR168W	0.530155	0.392499	0.675392	0.938756	0.936436	1.12749		0.0169366	0.0606068	0.060894	0.0384488	0.0342829	0.0280653		0.0319465	0.166627	0.0376607	-0.00365398	0.0389173	0.0168391
YJL155C	FBP26	0.440601	0.599114	1.30031	1.56741	1.76149	2.21136		0.0524745	0.223779	0.198045	0.132863	0.129666	0.103139		0.119097	0.207694	0.109748	0.0762647	0.066679	0.0412989
YIL037C	PRM2	0.167521	0.253603	0.356034	0.542705	0.677227	0.672217		0.0107905	0.0314517	0.0618007	0.0525745	0.0451032	0.0358414		0.0644132	-0.00198146	0.108911	0.0435224	0.05681	0.0596081
YML041C	YML041C	0.626191	0.54547	0.956554	1.50222	1.39585	1.13123		0.0710325	0.156078	0.194674	0.147375	0.133474	0.0919172		0.113436	0.242519	0.152533	0.04914	0.104093	0.102859
YKR023W	YKR023W	1.07432	1.04401	1.81432	2.12782	2.32813	3.24641		0.0604937	0.0934769	0.115806	0.0895619	0.101427	0.0676929		0.056309	0.0807518	-0.00380355	0.0201647	0.0339112	0.00667954
YJL047C	RTT101	1.49213	1.16839	1.72966	2.23776	2.8756	3.12283		0.0601085	0.213357	0.246919	0.168738	0.148889	0.0958549		0.0402837	0.172583	0.102494	0.0523831	0.0366346	0.0341048
YGL051W	MST27	0.189534	0.293797	0.324037	0.489482	0.382912	0.510264		0.0185038	0.0669712	0.0741637	0.049171	0.0368356	0.0250357		0.0976279	0.0730779	0.214733	0.0677514	0.123166	0.0467371
YNL194C	YNL194C	0.127982	0.407615	4.51188	3.43216	1.89686	1.40323		0.0213718	0.335689	0.505477	0.162242	0.100327	0.0330598		0.166991	0.507699	-0.0760261	0.135637	0.110561	0.0602001
YDR433W	KRE22	1.44045	1.49888	2.00055	2.34332	1.8917	2.24827		0.2339	0.269627	0.403164	0.251393	0.30133	0.176514		0.16238	0.16234	0.154106	0.114884	0.159166	0.0948511
YDR175C	RSM24	3.45594	1.73817	1.9969	1.99445	2.74808	3.69689		0.112362	0.196373	0.169871	0.0895167	0.103189	0.0783915		0.0325128	0.239814	0.0771475	0.0641744	0.00889771	0.00707718
YDR255C	RMD5	1.64832	1.46928	4.87951	5.75388	6.75902	8.34575		0.0529661	0.110851	0.0865102	0.0575959	0.0603098	0.0630943		0.0321334	0.0825616	-0.132656	-0.0192875	-0.00668631	-0.00686642
YDR440W	DOT1	1.59563	1.06082	1.29302	1.26172	1.29944	1.84297		0.0346378	0.0523987	0.0501704	0.037681	0.0462414	0.0325858		0.0217079	0.13648	0.0153875	0.0391418	0.0299522	0.000382269
YHR165C	PRP8	3.77992	2.00061	2.95069	2.43235	2.78219	4.74368		0.0593234	0.0643075	0.114697	0.0853643	0.114711	0.105879		0.0156943	0.182171	-0.0189912	0.0758061	0.0251221	-0.00793204
YCL003W	YCL003W	0.429084	0.457079	0.615044	0.791259	0.816606	1.07629		0.0243985	0.0634774	0.0607214	0.0359674	0.0322172	0.0240616		0.0568618	0.0857091	0.0726592	0.0183667	0.0390193	0.00997874
YBR129C	OPY1	1.69169	1.88903	2.38351	2.86792	3.08624	3.21861		0.0704788	0.216785	0.270796	0.175269	0.2069	0.10952		0.0416619	0.054071	0.0813349	0.0471812	0.0571447	0.0454676
YBR243C	ALG7	0.693946	0.590022	0.674075	0.733719	0.757187	1.45516		0.0219706	0.0334396	0.0489726	0.0297439	0.0365331	0.0285151		0.0316604	0.0844999	0.0466851	0.0384897	0.0416073	-0.0156902
YJL125C	GCD14	1.4949	1.12015	0.768147	0.714879	0.656825	0.966903		0.0529521	0.0432787	0.0779183	0.0464405	0.0390441	0.0272257		0.0354218	0.109344	0.123343	0.0968304	0.0705139	0.0132065
YGR238C	KEL2	0.872917	0.774974	1.59744	1.74427	1.97519	2.88786		0.018125	0.0559501	0.0523489	0.0302997	0.0362456	0.0293969		0.0207637	0.076039	-0.0545349	0.00713655	0.00546236	-0.0133686
YLR414C	YLR414C	0.819977	1.20483	3.15478	4.36959	3.36252	2.13633		0.488741	1.24243	1.86332	0.900754	0.547466	0.225491		0.596042	0.86114	0.534834	0.265936	0.207324	0.164682
YLR004C	YLR004C	0.29653	0.2118	0.439976	0.482358	0.635603	1.29053		0.0279882	0.0823804	0.0898672	0.0428865	0.0419257	0.034025		0.0943856	0.335926	0.15654	0.11993	0.0478847	-0.00911488
YKL188C	PXA2	0.287343	0.492424	1.58433	2.2255	2.35869	2.36108		0.0391414	0.180035	0.206369	0.127969	0.101305	0.0481162		0.136218	0.164519	0.0355702	0.0200664	0.0437155	0.0307443
YGL046W	YGL046W	0.21134	0.647236	2.45303	3.73269	3.33291	0.885908		0.0643426	0.572121	1.10383	0.735154	0.561352	0.124599		0.304451	0.592735	0.359669	0.198214	0.190651	0.274639
YNL191W	YNL191W	2.24464	1.64253	2.39024	1.91577	1.83306	2.59427		0.0641419	0.0922691	0.0749826	0.0508374	0.065369	0.0418541		0.0285755	0.119744	-0.0114929	0.0734323	0.0356841	-0.000313427
YDR437W	YDR437W	2.1214	1.64111	2.53147	2.09447	2.0199	2.7425		0.0574498	0.114852	0.0715175	0.0392133	0.0419513	0.0345076		0.0270811	0.111789	-0.0161634	0.061662	0.0233663	-0.00563846
YDR233C	RTN1	79.9458	61.1056	84.7615	69.7968	47.3866	56.9227		0.225875	0.348873	0.34241	0.254683	0.291915	0.251773		0.00282535	0.0713842	-0.0418834	0.0427007	0.0435305	-0.00784475
YDR497C	ITR1	4.4838	3.77489	3.48169	2.3144	1.90959	2.83957		0.251412	0.51266	0.17268	0.0974968	0.0930003	0.0803605		0.0560712	0.139494	0.100961	0.128593	0.0647937	0.00841817
YIR023W	DAL81	3.71585	2.71858	4.26746	4.12712	4.11123	4.52201		0.0753905	0.125929	0.102093	0.0611132	0.0640717	0.0475425		0.0202889	0.110598	-0.0308057	0.0260262	0.0155886	0.00611815
YJL207C	YJL207C	1.78153	1.28274	1.58331	1.27823	0.965586	1.13416		0.0354002	0.0242649	0.0164905	0.0138105	0.0178562	0.0209475		0.0198706	0.101721	-0.0157021	0.0534188	0.0425004	0.00704309
YCL002C	YCL002C	2.82246	1.71211	2.94912	2.68285	2.97254	4.21121		0.0104865	0.0411232	0.0558444	0.033808	0.0349036	0.0218932		0.00371537	0.137498	-0.0562477	0.0347283	0.00191977	-0.0167415
YBR141C	YBR141C	0.338896	0.277592	0.271607	0.262376	0.272412	0.387252		0.025117	0.0258585	0.0353429	0.0241376	0.0273773	0.0207882		0.0741141	0.133717	0.117032	0.116496	0.093209	0.0461768
YBR271W	YBR271W	0.556355	0.373594	0.250635	0.175064	0.151836	0.263984		0.0269485	0.0118586	0.00795042	0.00332025	0.00682419	0.00722381		0.0484375	0.141103	0.0891815	0.0980444	0.0463405	-0.00478414
YJL123C	YJL123C	3.84071	3.51787	5.47669	4.2336	3.74257	4.52641		0.117748	0.167891	0.152126	0.0982302	0.102489	0.0688558		0.0306578	0.0611659	-0.0267988	0.0772817	0.0376588	0.00708684
YGR241C	YAP1802	6.82208	6.00631	10.4031	9.32796	10.2356	13.8647		0.0659819	0.130052	0.0883517	0.0524649	0.0614214	0.0375478		0.0096718	0.0473389	-0.0643234	0.0288956	-0.00347136	-0.0174865
YLR412W	YLR412W	6.43455	4.62289	7.94379	6.6853	6.73998	7.98025		0.0550783	0.0918716	0.0829701	0.0504493	0.0596512	0.0416462		0.00855978	0.0964647	-0.0627636	0.0436146	0.00739892	-0.00515119
YLR015W	BRE2	1.34785	1.02276	1.10533	0.926907	0.962642	1.37954		0.0274297	0.0292015	0.0414193	0.0321171	0.0409626	0.0367209		0.0203507	0.0932875	0.0222224	0.0713949	0.0351573	0.00768767
YKL176C	LST4	3.93618	2.28307	2.13353	2.30243	2.78236	3.81489		0.0557416	0.0593335	0.0805649	0.0607356	0.0556048	0.033659		0.0141614	0.155747	0.0416476	0.0165574	0.0039929	-0.00878235
YGR057C	LST7	0.450371	0.485045	0.60886	0.881705	1.05678	1.01048		0.028691	0.0674335	0.0942918	0.0637521	0.0526281	0.0357351		0.0637052	0.0864437	0.116997	0.0320999	0.0413426	0.0451805
YNL141W	AAH1	2.1238	1.31401	0.68138	0.371341	0.24955	0.328971		0.0381685	0.0205761	0.0170874	0.00966315	0.0104319	0.00658041		0.0179718	0.137351	0.113987	0.147674	0.073518	0.00959347
YDR513W	GRX2	2.70628	2.53468	4.18348	4.93206	5.34236	4.29662		0.12942	0.453356	0.383058	0.263935	0.188813	0.11009		0.0478221	0.133426	0.0529684	0.0376005	0.0355629	0.0461457
YNL308C	KRI1	9.01365	6.91504	7.60973	3.63709	1.79065	2.92622		0.132335	0.0863138	0.0799571	0.0570517	0.0671336	0.0634318		0.0146816	0.0800321	-0.00219411	0.160686	0.0964142	-0.00670009
YLL003W	SFI1	1.60799	1.14043	1.90615	1.96962	2.83712	3.54198		0.0503197	0.0853415	0.104866	0.0841203	0.0904243	0.061004		0.0312935	0.137734	-0.00946375	0.0419861	0.00020854	0.00787458
YLL040C	VPS13	0.311699	0.283011	0.349049	0.467637	0.513739	0.620606		0.030608	0.0288516	0.089627	0.0538442	0.0626034	0.0351043		0.0981973	0.124329	0.172978	0.111994	0.10994	0.0679206
YCR030C	SYP1	2.29853	2.57815	2.65029	3.32554	1.82251	1.60216		0.087807	0.181828	0.181283	0.160684	0.168392	0.142518		0.0382013	0.0269722	0.0654642	0.0119903	0.130751	0.0997498
YCL064C	CHA1	1.79274	1.79123	3.06221	4.06381	3.28914	1.85277		0.0485145	0.162664	0.363538	0.1644	0.0489884	0.00863374		0.0270616	0.0604394	0.0348967	0.0174193	0.0492645	0.0519253
YCL020W	YCL020W	42.434	40.1542	86.8876	101.29	103.136	97.9041		0.028295	0.0458821	0.0775005	0.125125	0.117388	0.103162		0.0006668	0.0147113	-0.10923	-0.0295741	-0.000656259	0.00480173
YJL060W	BNA3	1.6031	1.41351	2.2956	2.5603	3.17609	3.83885		0.0203974	0.0799881	0.0841735	0.0577012	0.0534627	0.0245769		0.0127237	0.0657557	-0.0239008	0.00734063	-0.00206882	-0.00233424
YGR276C	RNH70	3.10594	2.44173	2.58183	2.29383	2.518	3.21318		0.0665209	0.091701	0.135652	0.108886	0.118195	0.0871844		0.0214173	0.0893086	0.0375925	0.073706	0.0378732	0.0181984
YLR344W	RPL26A	13.3419	9.65342	10.5644	7.68199	2.73739	2.74762		0.143764	0.0726684	0.0490931	0.0387081	0.0357217	0.0223952		0.0107754	0.0902857	-0.00685142	0.0685799	0.11168	0.0102714
YLR108C	YLR108C	0.758137	1.23431	2.11152	2.4311	2.51927	1.99485		0.0425546	0.220197	0.19294	0.138478	0.11395	0.0403828		0.0561304	0.0131282	0.04743	0.0442152	0.046976	0.0496046
YKL022C	CDC16	1.9226	1.4849	2.45632	2.94393	4.05832	5.37561		0.0437525	0.085415	0.10767	0.0807481	0.103162	0.0691092		0.0227569	0.103873	-0.0217113	-0.00124139	-0.00559824	-0.00163839
YIL070C	MAM33	3.87315	2.80932	3.27081	3.57933	3.53913	4.03178		0.0693504	0.101381	0.0930663	0.0598665	0.0584104	0.0521221		0.0179054	0.106698	0.0102554	0.00430694	0.0177383	0.00531872
YAR002C-A	ERP1	3.21437	2.9582	4.33586	3.86091	4.21079	7.25609		0.0592212	0.11456	0.213034	0.21761	0.29611	0.279364		0.0184239	0.0492622	-0.00918994	0.0760505	0.0556744	0.0121209
YDL123W	SNA4	5.32399	6.33	17.7364	26.4371	30.6373	30.8		0.0777629	0.188345	0.266522	0.17456	0.184526	0.118713		0.0146061	-0.0204543	-0.125613	-0.0694698	-0.00843413	0.00456424
YDL205C	HEM3	0.915436	1.07136	2.2988	2.41253	1.60673	1.08204		0.0735307	0.0711092	0.0727827	0.100691	0.0560633	0.0370893		0.0803231	0.0334549	-0.0630995	0.0273016	0.0797645	0.0632772
YDL150W	RPC53	4.37778	3.38565	3.40139	1.85529	1.13686	1.24033		0.109577	0.0314832	0.04561	0.0146871	0.0223404	0.0465453		0.0250302	0.0820814	0.0107156	0.132756	0.0621866	0.0232204
YDL247W	MPH2	0.298391	0.212366	0.37346	0.558824	0.709482	1.19831		0.0175384	0.0271058	0.0407488	0.0317762	0.0323067	0.0286953		0.0587766	0.177334	0.0377989	-0.00173151	0.0266266	-0.00458023
YDL190C	UFD2	3.25509	3.12202	5.04821	6.03267	5.43594	5.20382		0.0491946	0.113123	0.108131	0.0780277	0.0634147	0.0425378		0.0151131	0.0361593	-0.0407277	-0.0187003	0.0227106	0.0129873
YBR140C	IRA1	1.36007	1.30276	2.07023	2.18862	2.2303	2.6551		0.048238	0.0881488	0.125806	0.108002	0.0908467	0.0653193		0.0354674	0.0626567	-0.00161889	0.043589	0.0428413	0.0192129
YEL053W-A	YEL053W-A		0.070945	0.243985	0.310411	0.422854	0.314447		0.00635625	0.037874	0.0490688	0.0368575	0.0241391	0.0158893			0.115379	0.104043	0.0504114	0.0752879
YAL013W	DEP1	3.32743		4.48799	4.8928	4.23368	4.53817		0.155927	0.186886	0.238149	0.121326	0.115132	0.0530497		0.046861	0.0237508	0.0208057	0.0405371	0.0139424
YBL058W	SHP1	2.74834	1.82392	1.54059	2.75312	5.12682	5.75109		0.183662	0.329826	0.471572	0.374717	0.383409	0.205509		0.0668266	0.224854	0.282684	0.0810456	0.0353889	0.0440019
YIL153W	RRD1	0.797841	1.20321	1.76095	2.89051	3.95377	1.20227		0.104822	0.232826	0.339956	0.170445	0.195617	0.110572		0.131382	0.0697647	0.141018	0.0122072	0.0224294	0.159106
YIL101C	XBP1	0.515655	0.937098	5.24756	6.0859	5.54244	7.624		0.0486397	0.189138	0.20006	0.116688	0.124701	0.0908919		0.094326	0.0198508	-0.155859	-0.00160092	0.0302207	-0.0061961
YMR188C	MRPS17	3.06458	2.39302	3.39801	4.03495	4.06056	4.56021		0.0622391	0.154579	0.151501	0.105683	0.099079	0.0710589		0.0203092	0.103252	0.00324872	0.000304782	0.0246316	0.01139
YJL110C	GZF3	3.86523	4.43838	6.71441	6.67174	5.72064	5.07519		0.22961	0.781441	0.354788	0.171325	0.110445	0.0860962		0.0594039	0.0908752	0.041308	0.0401201	0.0379421	0.0267347
YJL200C	YJL200C	4.14662	3.35667	3.7225	2.13782	0.69557	0.584262		0.0891789	0.0236385	0.0224122	0.0136064	0.0125363	0.0133363		0.0215064	0.0675855	-0.00828016	0.117263	0.123563	0.0329131
YGR106C	YGR106C	6.14596	6.55549	10.7005	10.6621	10.7793	4.43945		0.0450659	0.0939914	0.0709566	0.0628051	0.044736	0.03952		0.00733261	-0.00518439	-0.0600116	0.00696788	0.00391165	0.0696124
YNL097C	PHO23	0.866185	1.28218	1.64845	1.41147	1.74647	2.01308		0.131835	0.414284	0.401124	0.197982	0.203801	0.116444		0.152202	0.168366	0.233693	0.217938	0.104413	0.0704544
YAR069C	YAR069C	0.106806	0.0949748	0.100957					0.0112555	0.0309464	0.0249148	0.0152028	0.0178617	0.00979845		0.105383	0.257462	0.265022
YDR460W	TFB3	1.03992	0.841061	0.835737	0.991902	1.46578	2.05503		0.12579	0.207611	0.159757	0.092589	0.133636	0.109305		0.120961	0.241006	0.213307	0.100105	0.0540106	0.0436712
YNL225C	CNM67	0.789715	0.544627	0.913294	0.919857	0.978038	1.07971		0.0379597	0.0840789	0.0934989	0.0678322	0.0577782	0.0425622		0.0480675	0.192129	0.0491857	0.0855295	0.0593754	0.0408164
YLR138W	NHA1	3.35098	2.94206	5.05112	5.96058	5.24493	4.91965		0.103797	0.5652	0.343887	0.225541	0.163659	0.0919175		0.0309752	0.14686	0.0367242	0.0185163	0.0473355	0.0292836
YLR422W	YLR422W	2.26612	1.57077	1.99898	2.75535	2.88938	3.19042		0.0378391	0.0583827	0.0904744	0.0739708	0.0853984	0.0647924		0.0166978	0.117765	0.0075135	-0.0290391	0.0235167	0.0174623
YER084W-A	YER084W-A	0.112976	0.139809	0.298903	0.463055	0.419256	0.355407		0.00332487	0.00853725	0.0298297	0.0211544	0.0196319	0.0102911		0.0294298	-0.00623658	-0.0172635	-0.0191505	0.0562579	0.0495236
YCL032W	STE50	2.32402	1.86132	2.01581	2.21519	2.62302	3.21495		0.075456	0.166041	0.0912188	0.0471753	0.0473472	0.0326713		0.0324678	0.115635	0.0536193	0.0137434	0.00270362	-0.00074036
YMR256C	COX7	3.44751	3.13186	3.35785	5.05172	4.25755	4.54527		0.0658241	0.11077	0.133715	0.098355	0.0418373	0.0421674		0.0190932	0.0511266	0.0278045	-0.0532382	0.0319803	0.00487492
YJL053W	PEP8	1.67105	1.89719	3.77719	4.72225	5.67439	7.18944		0.0536504	0.12484	0.148792	0.113924	0.136735	0.102943		0.0321058	0.0185925	-0.0475203	-0.0135027	0.00579563	0.00183551
YGR289C	MAL11	0.0289628	0.0810899	0.1273	0.198999	0.157163	0.142455		0.0165145	0.0634622	0.0391164	0.0248728	0.024113	0.014803		0.570199	0.546638	0.355148	0.102588	0.165605	0.129791
YLR323C	YLR323C	0.620895	0.543531	0.527309	0.679658	0.821091	1.25225		0.0363527	0.0532337	0.0658938	0.0476827	0.0596983	0.0497507		0.0585488	0.111809	0.117404	0.0428643	0.0529945	0.0226141
YLR183C	TOS4	2.6403	2.00752	2.4707	2.09938	1.64969	2.25081		0.0213884	0.0224204	0.0226716	0.0158331	0.0165652	0.01367		0.00810073	0.0780644	-0.0195007	0.0409702	0.0328481	-0.0143168
YKR050W	TRK2	1.32111	0.760112	1.29898	1.98889	2.73651	4.77214		0.0547356	0.0950648	0.102289	0.0702509	0.101309	0.0521559		0.0414315	0.21796	0.0210379	-0.0313368	0.00472565	-0.0182574
YGR167W	CLC1	3.28997	3.90125	6.32628	7.40326	5.78617	6.78627		0.0764662	0.224948	0.226804	0.153007	0.0984514	0.0672847		0.0232422	-0.000590135	-0.0237343	-0.00367613	0.0436359	0.00182778
YNL058C	YNL058C	4.81425	3.98561	6.65914	6.24556	4.26313	5.37958		0.0536251	0.189737	0.0917848	0.0526977	0.0414378	0.0195938		0.0111388	0.0758398	-0.0454206	0.0239862	0.0472969	-0.0102137
YOL079W	YOL079W	3.91721	1.65769	1.83396	0.729937	0.590879	1.22731		0.0510759	0.17927	0.0605111	0.0467605	0.0237481	0.0206146		0.0130388	0.266863	0.0520394	0.231963	0.0732886	-0.0260222
YKL183W	LOT5	0.83133	0.366038	0.331578	0.141761	0.217167	0.303619		0.319709	0.766834	0.554659	0.250892	0.302819	0.193898		0.384575	1.93907	1.72577	1.98569	1.37704	0.676481
YNL065W	AQR1	0.359826	0.26996	0.349439	0.321137	0.358426	0.585014		0.0484604	0.0185741	0.0181814	0.0219063	0.0235626	0.0316052		0.134677	0.175153	0.0226095	0.0772067	0.0558576	0.0242991
YNL262W	POL2	0.618495	0.433069	0.45939	0.461308	0.386967	0.449262		0.0370777	0.0239778	0.0402479	0.0315759	0.0329238	0.0275245		0.0599483	0.147558	0.0647483	0.0765319	0.0950861	0.0601139
YER147C-A	YER147C-A	3.47886	2.65795	2.41251	2.42643	2.56721	3.07318		0.102684	0.122768	0.152158	0.101412	0.108059	0.0650846		0.0295164	0.104835	0.0687873	0.0507827	0.0363665	0.0174697
YER044C-A	MEI4	0.203184	0.16171	0.248037	0.323236	0.579655	0.568374		0.00970392	0.0354776	0.0929213	0.100554	0.0998265	0.0515082		0.0477593	0.19239	0.278121	0.28065	0.154138	0.122141
YJL025W	RRN7	1.55916	1.30616	1.80647	2.45971	2.3535	2.38603		0.0528805	0.105711	0.0702968	0.0432287	0.0328752	0.0210128		0.033916	0.101318	0.0104722	-0.0346197	0.0201492	0.0103401
YHL029C	YHL029C	3.47314	2.13431	2.3819	2.52129	2.53852	2.99043		0.0851481	0.0771258	0.0605322	0.0388038	0.0391668	0.0284534		0.0245161	0.151837	0.0147156	0.00888478	0.0147592	0.00057256
YLR243W	YLR243W	2.09879	1.45062	1.04007	0.730126	0.664748	1.32569		0.0402838	0.0212916	0.0265287	0.0233063	0.0349137	0.0410817		0.0191938	0.109727	0.067339	0.0994861	0.0520275	-0.00941186
YLR343W	YLR343W	0.111098	0.213444	0.232178	0.210053	0.197619	0.203839		0.00754593	0.00645902	0.0107894	0.0080089	0.00988207	0.0104893		0.0679213	-0.117171	0.0269807	0.0623994	0.050527	0.0485895
YLL026W	HSP104	2.70311	15.7761	65.5723	103.381	129.996	105.473		1.05002	6.80843	4.02241	2.48846	1.54379	0.381457		0.388448	0.085874	-0.0413287	-0.0510693	-0.00550052	0.0229629
YGR172C	YIP1	0.815019	0.658718	0.769365	0.658388	0.501512	0.854435		0.0115848	0.0288927	0.047645	0.0505516	0.056082	0.0364648		0.0142141	0.0815922	0.0318257	0.100663	0.123307	0.0295672
YNL050C	YNL050C	1.81346	1.35896	1.31361	1.45136	1.75361	2.34131		0.0916124	0.111195	0.0973295	0.0580864	0.0664274	0.0613583		0.0505181	0.137889	0.0825027	0.0357804	0.0200501	0.0106169
YOL040C	RPS15	162.188	120.427	133.616	92.614	25.8688	22.2002		0.122435	0.0368967	0.0330019	0.0171681	0.028484	0.0339533		0.000754899	0.0749709	-0.0145914	0.0735103	0.128046	0.0122153
YNL284C	MRPL10	2.52224	1.62281	1.30962	1.34775	1.78009	2.30224		0.09927	0.125669	0.0961182	0.0549846	0.0803659	0.061769		0.0393578	0.167463	0.106289	0.0504224	0.015817	0.0162689
YNL061W	NOP2	4.7216	3.63102	2.61474	1.27566	0.473088	0.755402		0.0831007	0.0209077	0.0244792	0.0184515	0.0167591	0.0191345		0.0176001	0.0778599	0.0543868	0.155387	0.123031	-0.00363243
YMR185W	YMR185W	1.80658	1.201	1.43817	1.33734	1.42863	1.85211		0.0220233	0.0316606	0.0635536	0.060128	0.0556294	0.041939		0.0121906	0.120715	0.0105293	0.0591653	0.0350819	0.0111417
YNR016C	ACC1	5.66415	4.34983	3.58422	2.85315	2.08825	2.37975		0.311103	0.212661	0.297332	0.214458	0.256154	0.169312		0.0549249	0.118351	0.0940072	0.125041	0.132384	0.0813071
YCR046C	IMG1	1.34014	1.13892	0.66827	0.726475	0.954875	1.56089		0.102279	0.128771	0.0982906	0.080767	0.134957	0.109019		0.0763196	0.135758	0.208877	0.110132	0.104201	0.0591769
YCR105W	ADH7	0.359846	0.346619	0.566869	0.882276	0.72391	0.952347		0.0100298	0.0421048	0.0677781	0.0473311	0.0401564	0.0238428		0.0278726	0.0858226	0.0523436	-0.00756043	0.0745237	0.0181745
YER059W	PCL6	1.45166	1.41339	2.67666	2.76285	2.78307	2.98295		0.0674482	0.159877	0.128126	0.0682194	0.064647	0.0443805		0.0464629	0.08798	-0.0177572	0.0294967	0.0231967	0.0138374
YJL014W	CCT3	4.54655	3.5699	4.28527	3.1235	2.45508	3.32749		0.113147	0.124199	0.164794	0.131439	0.139217	0.116844		0.0248863	0.0901641	0.0108381	0.103688	0.0737643	0.0223446
YHL028W	WSC4	1.27088	1.12244	2.46216	2.76354	2.74432	3.6646		0.0781334	0.101731	0.105924	0.058158	0.0550479	0.0356304		0.0614795	0.107319	-0.0500523	0.00827649	0.0212503	-0.00630756
YLR205C	HMX1	0.704773	0.646796	0.893883	1.5901	5.32707	3.60553		0.112339	0.168035	0.14796	0.215094	0.205681	0.130761		0.159398	0.236879	0.1527	0.0345518	-0.0493065	0.0658718
YLR345W	YLR345W	0.856333	1.17808	1.88703	3.7762	4.16525	4.81046		0.0351611	0.156122	0.125241	0.0887074	0.0825163	0.0590938		0.0410601	0.0155178	0.0252686	-0.0977717	0.0116997	0.00545568
YLL013C	PUF3	9.23755	6.35342	8.75576	9.47156	11.4362	12.3222		0.0471723	0.102615	0.186412	0.112848	0.0860884	0.0440126		0.00510658	0.103687	-0.0265927	0.0007069	-0.00926156	0.000147025
YGR253C	PUP2	1.41756	1.48327	2.18807	2.46648	3.35501	4.87499		0.258701	0.362651	0.576744	0.532336	0.530016	0.321224		0.182498	0.207137	0.205426	0.210527	0.146564	0.0707736
YNL005C	MRP7	2.4681	2.15682	2.81135	2.95893	2.94828	3.16988		0.081538	0.256045	0.286535	0.130641	0.143364	0.0915061		0.0330368	0.109918	0.0713268	0.0606647	0.0469539	0.0325282
YOR055W	YOR055W	0.36423	0.628488	2.96634	3.7043	2.83386	3.44011		0.044001	0.15325	0.140155	0.0591174	0.102116	0.0782178		0.120806	0.0698702	-0.113377	-0.0142577	0.0524595	0.0147444
YNR059W	MNT4	1.22072	0.900765	1.26465	1.25024	1.18943	1.38414		0.0476918	0.135506	0.141659	0.0888941	0.0795849	0.0531111		0.0390686	0.169284	0.0790001	0.0924063	0.073775	0.0395646
YML116W-A	YML116W-A	0.50589	0.462849	0.856101	1.14857	1.36614	1.73476		0.0866138	0.19695	0.17325	0.142687	0.151595	0.0854659		0.171211	0.343634	0.180735	0.0968872	0.0989049	0.0558353
YCR061W	YCR061W	2.98396	3.65094	9.12615	11.7809	13.8042	12.9413		0.0277593	0.113594	0.0958842	0.053163	0.0461249	0.0320453		0.00930284	-0.0292531	-0.112088	-0.0437909	-0.0119515	0.00754416
YFR046C	YFR046C	0.718527	0.686075	1.12807	1.28872	1.45235	2.30763		0.0274006	0.0602925	0.115997	0.0604653	0.0744496	0.0601836		0.0381344	0.0752634	0.0283637	0.0454641	0.0374344	0.00327892
YGL219C	MDM34	3.91243	3.85167	7.09383	8.04149	8.33182	9.61832		0.047924	0.100793	0.0960845	0.064131	0.0557052	0.0335599		0.0122492	0.0232064	-0.0682073	-0.0144707	0.00376944	-0.00524943
YHR019C	DED81	10.5113	8.19943	9.32628	6.23292	2.2121	1.92981		0.10322	0.0697252	0.058498	0.0365648	0.0330431	0.0283415		0.00981997	0.0713866	-0.0110614	0.0867843	0.113341	0.0245942
YLR136C	TIS11	0.981391	0.908428	2.54973	3.05012	2.41479	2.39865		0.0810479	0.136012	0.197185	0.132179	0.114776	0.0893199		0.0825847	0.137305	-0.0410494	0.0228457	0.0690237	0.0423781
YML126C	ERG13	8.54555	6.5916	5.3329	3.98949	3.68855	5.16917		0.227193	0.189493	0.283042	0.243942	0.237318	0.180987		0.0265861	0.092662	0.0710549	0.115349	0.0707301	0.0227763
YLR095C	IOC2	9.48109	7.64339	17.0581	20.7187	25.1591	27.6349		0.148497	0.390872	0.46098	0.634922	0.349099	0.173877		0.0156624	0.0864799	-0.0773571	-0.00979098	0.00206494	0.0031708
YGR262C	BUD32	1.92342	1.56017	1.54958	1.3474	1.26525	1.62976		0.05246	0.0564129	0.0554316	0.0338051	0.0362137	0.0324121		0.0272744	0.0839273	0.0368997	0.0585835	0.0331745	0.00567406
YNL002C	RLP7	6.00963	4.10777	3.97194	1.31002	0.772651	0.992822		0.0986839	0.039168	0.0379945	0.022492	0.0252566	0.0483494		0.016421	0.108693	0.0143399	0.23522	0.0772277	0.0244204
YOR103C	OST2	0.469409	0.484367	0.858131	1.26134	1.01769	1.74501		0.041332	0.0981816	0.158631	0.139018	0.120841	0.0847125		0.0880511	0.1439	0.113475	0.0632283	0.13688	0.0349901
YOR006C	YOR006C	0.50372	0.395459	0.601042	0.479828	0.813432	1.08175		0.122541	0.119657	0.0755596	0.0613178	0.132883	0.0648956		0.243273	0.337737	0.126653	0.172397	0.103425	0.075977
YNR063W	YNR063W	1.17033	0.694107	1.01764	1.0657	1.10116	1.48197		0.0225148	0.025464	0.0467366	0.0382531	0.0353098	0.029435		0.019238	0.157849	-0.0120018	0.0314399	0.0306018	0.00397694
YNL313C	YNL313C	3.77309	3.12549	2.25024	1.66745	1.52519	1.75196		0.0787219	0.0672602	0.137567	0.130063	0.0826879	0.0374635		0.0208641	0.0683379	0.0873825	0.129701	0.0741541	0.0258633
YML101C-A	YML101C-A	0.354702	0.498173	0.215147	0.349976	0.41528	0.735553		0.0664931	0.143751	0.116091	0.0583574	0.0834442	0.0540736		0.187462	0.169384	0.582148	0.190194	0.17322	0.0721619
YCR063W	BUD31	0.447147	0.269975	0.259829	0.31879	0.329821	0.528719		0.198885	0.0862854	0.0470903	0.0249686	0.0502474	0.0744846		0.444787	0.51138	0.238728	0.0806623	0.119741	0.112736
YFR055W	YFR055W	4.18463	3.50171	2.65643	2.74195	1.70115	4.29233		0.561624	0.551326	0.339579	0.287108	0.182649	0.075885		0.134211	0.191192	0.18193	0.108702	0.155812	-0.0182179
YGL215W	CLG1	55.5971	36.0131	39.2496	41.5093	41.4947	50.3533		0.0643653	0.0794095	0.117334	0.0818483	0.0836833	0.077678		0.00115771	0.110163	-0.00968141	-0.00873472	0.00200261	-0.0120688
YJR028W	YJR028W	44.8652	52.7054	49.2986	60.5092	64.6495	59.8412		0.0200918	0.0297074	0.0328087	0.0343337	0.0278104	0.0212124		0.000447825	-0.0397725	0.0101809	-0.0403881	-0.00613514	0.00588799
YHR020W	YHR020W	6.25334	4.97512	4.38694	3.79876	2.30887	2.52923		0.163581	0.0572931	0.060376	0.0453648	0.0558005	0.0552976		0.0261589	0.0765609	0.0306342	0.0416912	0.0674071	0.0163794
YLR132C	YLR132C	1.26135	1.23013	2.10189	2.81774	3.07913	3.88412		0.0180285	0.0722566	0.065559	0.0451746	0.0555115	0.0354389		0.014293	0.0431304	-0.033643	-0.035729	0.0082353	-0.00341552
YML120C	NDI1	2.93766	3.26767	8.04813	12.3014	12.2973	9.32148		0.144172	0.439757	0.477452	0.297338	0.211038	0.103526		0.049077	0.0695417	-0.0406429	-0.0455653	0.020536	0.0342221
YLR115W	CFT2	5.04116	5.2635	4.48921	5.49586	6.3999	7.13889		0.0756736	0.110339	0.0873779	0.0511904	0.0535047	0.043154		0.0150112	0.00730035	0.0430315	-0.0264208	-0.00644001	-0.000685801
YHR021C	RPS27B	2.75123	2.32347	1.97514	2.35991	0.699048	1.39162		0.291815	0.073885	0.109037	0.0956928	0.0519782	0.0830702		0.106067	0.111738	0.0667353	0.0116717	0.180848	0.0176086
YNR032W	PPG1	1.06686	0.900667	1.05071	1.53834	1.99363	2.09589		0.0692291	0.136652	0.145559	0.0973859	0.114653	0.0670968		0.0648906	0.151612	0.121978	0.0181622	0.0342803	0.0397346
YOR224C	RPB8	3.98658	3.21752	2.67071	2.29368	1.58658	1.86514		0.106363	0.0779224	0.0493043	0.0261855	0.0341604	0.0351474		0.0266801	0.0791805	0.0481052	0.0455398	0.0530237	0.00853667
YOR096W	RPS7A	3.90714	3.20759	4.14053	2.51699	0.317571	0.738914		0.273434	0.0394448	0.0237297	0.0133393	0.0247508	0.0382225		0.0699831	0.091682	-0.0277171	0.105174	0.236376	0.00270194
YOL066C	RIB2	0.381862	0.306242	0.447837	0.462473	0.475909	0.629002		0.0587904	0.065281	0.0363326	0.0396782	0.0595309	0.0489573		0.153957	0.240971	0.0764252	0.0772073	0.106281	0.074974
YNL112W	DBP2	4.81895	3.17655	2.66334	2.26158	1.82263	2.12814		0.17677	0.042028	0.0468235	0.0302036	0.0457561	0.0721185		0.0366823	0.130931	0.0405448	0.0483126	0.0406653	0.0189754
YML047W-A	YML047W-A	0.628302	0.477651	0.578977	0.298233	0.349025	0.212268		0.0139646	0.00527458	0.00518881	0.00504953	0.00621318	0.0127971		0.022226	0.0857349	-0.0175563	0.145248	0.00168653	0.0736747
YFL015W-A	YFL015W-A	0.03353	0.0625839	0.342512	0.638979	0.953365	0.785358		0.0116466	0.0203147	0.0327862	0.0377908	0.0415193	0.01575		0.347348	0.185589	-0.0732647	-0.0497777	0.0103095	0.0456342
YGL100W	SEH1	6.56086	5.01651	5.12798	3.95062	4.41845	7.7093		0.0435175	0.077654	0.086394	0.0577793	0.065746	0.0487588		0.00663289	0.0778587	0.0130307	0.0680813	0.00357065	-0.0297888
YGL134W	PCL10	0.581909	0.550073	0.51657	0.66101	0.828969	1.1657		0.0490271	0.0834459	0.0821025	0.0556223	0.0702315	0.0654507		0.0842521	0.134153	0.164922	0.066237	0.0622477	0.0429813
YJR072C	YJR072C	2.4955	1.79813	1.67827	1.28588	1.03321	1.49394		0.195502	0.113037	0.166669	0.120643	0.18099	0.174434		0.078342	0.153662	0.0923001	0.150468	0.163317	0.109098
YLR064W	YLR064W	2.26043	2.67082	6.73057	10.2658	12.7334	9.65566		0.066733	0.242823	0.324852	0.249207	0.215404	0.0665191		0.0295222	0.0216516	-0.0658349	-0.049632	-0.00128015	0.0320818
YML043C	RRN11	1.34587	0.964634	0.998139	1.05842	1.22133	1.40751		0.04013	0.0258737	0.0517369	0.0386074	0.0389665	0.0326984		0.0298172	0.11196	0.0351781	0.0320162	0.0196987	0.0169806
YLR222C	UTP13	3.64622	2.32308	1.83601	0.793414	0.387664	0.699173		0.0951662	0.00999674	0.0203462	0.0128517	0.00909249	0.0156222		0.0261	0.12971	0.0411159	0.181508	0.0915252	-0.0187362
YHR022C	YHR022C	0.118471	0.162736	0.192329	0.206901	0.382177	0.38045		0.010586	0.034293	0.0418328	0.0292532	0.0291926	0.0269724		0.0893553	0.0848613	0.191719	0.158589	0.0389713	0.0735131
YNR034W	SOL1	0.540354	0.75358	1.40212	2.22133	2.70238	2.15241		0.0717753	0.242201	0.207129	0.125291	0.116687	0.0534637		0.13283	0.172037	0.115699	0.0012623	0.0293859	0.05039
YOR226C	ISU2	0.646874	0.735491	0.785196	0.812726	0.529375	0.633857		0.287222	0.24997	0.105686	0.0425842	0.0318506	0.0228624		0.444015	0.345559	0.201424	0.083105	0.0998045	0.0333442
YOR101W	RAS1	0.650023	0.644385	0.481999	0.465097	0.615874	0.378744		0.0475661	0.0290255	0.0722315	0.0747169	0.0878119	0.0266091		0.073176	0.0607776	0.140542	0.163066	0.121467	0.140458
YOL020W	TAT2	0.523162	0.398035	0.3858	0.444853	0.586968	0.800777		0.207383	0.137716	0.126028	0.0820226	0.1294	0.120632		0.396403	0.438066	0.337415	0.210348	0.183346	0.148684
YNL082W	PMS1	1.48685	1.0826	1.43526	1.51129	1.63232	2.47101		0.0346987	0.036811	0.0558041	0.0433045	0.0415896	0.0346271		0.0233371	0.107797	-0.00328733	0.0231994	0.0192799	-0.0105996
YML034C-A	YML034C-A	0.567369	0.660645	0.844638	1.14823	1.39273	1.99946		0.0640374	0.160695	0.203917	0.124536	0.150493	0.101569		0.112867	0.151803	0.208055	0.0993461	0.0892082	0.0462985
YHL034W-A	YHL034W-A	4.69596	9.4213	5.19756	8.36919	4.42861	16.3663		0.0609966	0.118027	0.148412	0.0913059	0.0932288	0.0585547		0.0129892	-0.160868	0.104674	-0.0767115	0.0792237	-0.083507
YGL091C	NBP35	0.582247	0.534081	0.612271	0.694968	0.844479	0.962828		0.0717131	0.127428	0.16191	0.119415	0.124935	0.0807955		0.123166	0.208053	0.236584	0.183256	0.137135	0.0976298
YGL130W	CEG1	2.32948	1.8995	3.00551	3.69189	4.73198	6.07275		0.0639765	0.118856	0.155911	0.100627	0.100076	0.0617682		0.0274639	0.0955067	-0.00852428	-0.00265961	-0.000878375	-0.00276753
YJR075W	HOC1	4.19523	3.57919	3.61661	3.50518	3.34645	5.36323		0.0620739	0.103184	0.18558	0.133178	0.208449	0.188325		0.0147963	0.0612949	0.0391613	0.0507371	0.0556192	0.012318
YHR056C	RSC30	2.97051	2.33251	3.216	3.75365	4.37845	4.92732		0.0368417	0.0771777	0.158126	0.110743	0.0888507	0.0544926		0.0124025	0.0826024	-0.0031343	0.00763455	0.00913316	0.00693599
YLR061W	RPL22A	9.11666	8.10557	6.75534	3.74792	0.359005	2.19277		0.204526	0.0192812	0.0266731	0.0212709	0.0364165	0.0158384		0.0224343	0.0421082	0.0291769	0.122618	0.271133	-0.0952462
YML032C	RAD52	3.2389	2.4999	3.56678	5.62731	9.1573	11.429		0.108816	0.136908	0.248206	0.214199	0.263633	0.153321		0.0335964	0.108565	0.0135041	-0.0395171	-0.0156494	0.004414
YLR228C	ECM22	3.88474	3.17654	3.76041	4.53554	4.58759	4.6761		0.0371754	0.20166	0.099862	0.0390496	0.0421916	0.0267833		0.00956961	0.08579	0.0190638	-0.0205136	0.00776891	0.00607139
YHR122W	YHR122W	0.202213	0.200118	0.206139	0.189761	0.236667	0.2825		0.0298301	0.0639038	0.0747203	0.0465085	0.0479412	0.034621		0.147518	0.249693	0.344941	0.308272	0.19402	0.135161
YNR071C	YNR071C	2.57393	1.33211	0.554959	1.37912	0.612203	1.43316		0.109622	0.0597356	0.0170437	0.0405233	0.0566567	0.0523792		0.0425892	0.209744	0.167154	-0.150109	0.139829	-0.00402176
YOR333C	SWF5	0.872198	0.523393	0.482032	0.658188	0.750907	1.17338		0.0378342	0.0558315	0.0524937	0.0316678	0.0426243	0.0441426		0.043378	0.200411	0.11972	0.0118313	0.0398911	0.0136643
YOR228C	YOR228C	0.108005	0.12541	0.179146	0.383082	0.480884	0.565588		0.0211354	0.0776956	0.0791346	0.0397432	0.0453139	0.0334857		0.195689	0.445125	0.432926	0.0616064	0.0755552	0.0614246
YOR230W	WTM1	4.84838	5.68415	10.0051	15.4963	16.3678	15.8959		0.170517	0.515047	0.406921	0.249125	0.238715	0.118673		0.0351699	0.0259309	-0.0198654	-0.060729	0.00982798	0.0130747
YOR108W	LEU9	3.15421	2.23803	1.84818	1.32593	0.988706	1.32672		0.119163	0.0951535	0.0592315	0.0390149	0.0412901	0.0353644		0.0377791	0.126139	0.0648128	0.097554	0.0649694	0.0121126
YOL090W	MSH2	1.57733	1.2284	2.20221	2.52831	3.17965	4.11985		0.039737	0.0815351	0.159908	0.142405	0.138661	0.0783533		0.0251926	0.107413	-0.0110517	0.0361289	0.0262645	0.0111152
YPL046C	ELC1	0.436488	0.473052	0.640935	0.850024	0.935489	1.06261		0.0769003	0.0882412	0.131557	0.0856441	0.0815611	0.0688294		0.17618	0.162115	0.15698	0.0865181	0.0831917	0.0645803
YCR090C	YCR090C	2.76959	2.04694	2.9168	2.28212	1.62051	2.36705		0.0593047	0.0679143	0.055014	0.0338398	0.0444544	0.0519488		0.0214129	0.102589	-0.0253698	0.0661242	0.0550556	-0.00259857
YGR149W	YGR149W	2.18029	6.23415	13.8005	20.0206	20.9947	17.455		0.188078	0.82358	0.397348	0.283023	0.238241	0.108945		0.0862629	-0.132975	-0.0467344	-0.0537326	0.00792422	0.0221191
YJR122W	CAF17	1.9256	1.47832	2.18829	2.45034	3.35847	4.81848		0.0531149	0.108885	0.107565	0.0621165	0.0624761	0.0570124		0.0275835	0.115694	0.0037043	0.0138728	-0.00985288	-0.0109363
YHR094C	HXT1	1.30935	1.05286	1.06043	0.906721	0.787209	1.14255		0.261049	0.04566	0.027261	0.0268653	0.0736035	0.155419		0.199373	0.175765	0.0331609	0.0589718	0.0776316	0.0977451
YLR003C	YLR003C	2.04575	1.54854	1.04687	0.473687	0.261459	0.50967		0.0384612	0.0181678	0.0234813	0.016501	0.0269223	0.02441		0.0188005	0.0853001	0.0726389	0.187195	0.127332	0.0201363
YMR020W	FMS1	0.466741	0.562139	1.5057	2.49465	3.42541	3.22393		0.063339	0.316187	0.632729	0.439491	0.512119	0.314112		0.135705	0.373222	0.32947	0.157763	0.1277	0.12151
YLR347C	KAP95	8.3178	7.09773	9.16203	11.9913	13.4617	13.558		0.228082	0.613311	0.543022	0.40151	0.400153	0.214339		0.0274209	0.0962142	0.0344709	-0.00882665	0.0199136	0.0218585
YHR127W	HSN1	6.92392	4.34404	5.45757	4.61686	6.60292	8.67362		0.100835	0.124992	0.127358	0.0760198	0.0934281	0.0978622		0.0145633	0.137584	-0.00671564	0.0535544	-0.0204856	-0.00688131
YNR074C	YNR074C	1.47412	1.62717	2.4571	3.88932	2.83056	3.97839		0.0326292	0.0878069	0.093216	0.0767996	0.0622898	0.0686587		0.0221348	0.0143098	-0.0137806	-0.0641306	0.0527211	-0.00485683
YOR339C	UBC11		0.162468	0.360649	0.0776968	0.480508	0.637242		0.0106314	0.0355599	0.0712933	0.039154	0.0476351	0.0444486			0.0995241	0.691931	0.0112881	0.0607492
YOR238W	YOR238W	1.47432	0.958459	1.59003	1.92903	3.32914	4.5524		0.0956921	0.0814805	0.114334	0.0774919	0.0938524	0.0808471		0.0649058	0.182833	0.00610194	0.0158349	-0.020988	-2.75305e-05
YOR137C	SIA1	0.458588	0.633891	2.13643	3.06524	2.94716	2.26083		0.0583174	0.227976	0.268921	0.158837	0.132623	0.0712116		0.127167	0.197985	0.0244535	0.0106022	0.052097	0.0574371
YOL063C	MOR1	1.16769	0.874252	1.58137	1.88998	2.23178	3.2653		0.0600265	0.116888	0.138722	0.0789584	0.0802641	0.0779168		0.0514063	0.164084	0.0219027	0.0266851	0.0219903	0.00193167
YMR031W-A	YMR031W-A	0.424947	0.280911	1.21435	1.15147	1.45703	1.48025		0.00951989	0.0223787	0.0649554	0.0362713	0.0219992	0.0162236		0.0224025	0.152223	-0.138129	0.0529412	-0.00107666	0.0118253
YHR069C-A	YHR069C-A	2.69469	1.87136	1.83622	1.15936	0.868218	1.16873		0.0483834	0.0463928	0.0494705	0.0367481	0.0472822	0.0370405		0.0179551	0.112395	0.0286161	0.121474	0.0720301	0.01997
YGR043C	YGR043C	0.180221		0.465155	0.4121	0.745584	1.51814		0.00956026	0.102723	0.0982073	0.0717634	0.0941105	0.0730857		0.0530473	0.103737	0.214917	0.0849871	0.0241292
YGR156W	PTI1	5.22701	4.08792	5.43475	4.97188	7.296	12.8106		0.106577	0.188685	0.181471	0.127735	0.172398	0.150545		0.0203897	0.0941034	-0.00157762	0.0473798	-0.0135733	-0.0233983
YJR124C	YJR124C	0.740862	0.593037	0.534759	0.545581	0.484061	0.655471		0.0388645	0.0206841	0.0261648	0.0143581	0.0173345	0.0175969		0.0524585	0.099871	0.0568476	0.0332081	0.0430994	0.00912751
YHR096C	HXT5	0.524378	0.779073	1.8588	2.37796	2.67384	2.61082		0.0300513	0.146147	0.227705	0.143132	0.132627	0.0756287		0.0573086	0.0396515	0.0254181	0.0377133	0.0425278	0.0401562
YLL023C	YLL023C	0.994654	1.7365	3.46658	6.15062	7.16177	6.48001		0.169046	1.75486	1.71891	0.910581	0.728461	0.121886		0.169955	0.732806	0.490331	0.146631	0.104276	0.063423
YMR023C	MSS1	0.27804	0.258489	0.462628	0.533381	0.69173	0.95488		0.0344403	0.109675	0.105492	0.0612731	0.0614839	0.0498509		0.123868	0.318168	0.203005	0.133081	0.0732283	0.0433571
YHR145C	YHR145C	2.79355	1.40545	2.00276	4.68318	2.08793	3.19753		0.0049455	0.0128422	0.0214735	0.0178092	0.0167924	0.0163239		0.00177033	0.176563	-0.0404405	-0.163216	0.0864842	-0.0239707
YPL096W	PNG1	0.886308	0.674545	1.01346	1.1322	1.31372	2.04093		0.0509607	0.107929	0.0955162	0.0496867	0.0502807	0.0449314		0.0574977	0.176676	0.061759	0.0446847	0.0259282	-0.00257898
YPL225W	YPL225W	5.68314	4.88071	6.76802	8.65138	8.68299	7.48194		0.0788628	0.22276	0.205041	0.130428	0.12791	0.103753		0.0138766	0.0673504	-0.0095828	-0.0270708	0.0145165	0.0249451
YOR340C	RPA43	7.48916	3.8449	0.776275	0.650926	0.374629	0.658542		0.0458335		0.00191084	0.00866657		0.0119536		0.00611998	0.214343	0.0428079	0.0154206
YOR274W	MOD5	3.33953	2.86034	3.56549	2.86957	3.54082	3.45256		0.099351	0.360494	0.31039	0.100711	0.179882	0.131219		0.02975	0.116763	0.0717236	0.105289	0.0232033	0.0455932
YOR370C	MRS6	4.411	3.09067	3.21309	2.93184	2.98189	4.27994		0.171317	0.183761	0.161666	0.108942	0.128459	0.106121		0.0388386	0.137718	0.0489763	0.0620584	0.0386461	0.00668915
YOR160W	MTR10	3.03383	3.14117	3.24057	3.15488	2.43554	3.13825		0.0787162	0.0985187	0.0870666	0.0491361	0.0362074	0.0362309		0.0259461	0.0200424	0.0245948	0.0265266	0.0412181	-0.00502317
YMR142C	RPL13B	10.726	8.14738	8.4969	5.65002	0.826036	2.73844		0.304371	0.0991506	0.0343164	0.0233872	0.0227357	0.0214228		0.028377	0.0897589	0.00204412	0.0857276	0.204863	-0.070288
YCR101C	YCR101C	0.159287	0.0455377	0.477046	0.738089	0.812147	0.86699		0.0563275	0.100777	0.12309	0.0799275	0.0712729	0.0519531		0.353623	2.09813	0.172793	0.0777667	0.0865842	0.0666332
YGR113W	DAM1	3.9827	2.71583	5.64897	5.31943	6.00414	7.48186		0.153579	0.226671	0.215828	0.131111	0.119506	0.135431		0.0385615	0.155489	-0.0481296	0.0433929	0.0099649	0.00322661
YGR254W	ENO1	10.7966	9.18023	11.5307	16.4087	15.5127	16.0049		0.454744	0.87293	1.24543	1.06239	1.23652	0.823632		0.0421193	0.109041	0.0707124	0.0126837	0.078624	0.0611448
YKL103C	LAP4	0.582693	1.39081	3.07095	5.29221	7.56348	8.11213		0.114032	0.494382	0.547143	0.30221	0.255934	0.181259		0.195699	0.11462	0.121106	-0.00456727	0.00800246	0.0225698
YHR131C	YHR131C	1.01437	0.697109	1.00105	1.28299	1.37761	1.92709		0.0983214	0.191675	0.150129	0.0782239	0.0803284	0.0714776		0.0969285	0.281746	0.142009	0.0490998	0.0523663	0.0218378
YKR100C	YKR100C	1.09643	0.974662	1.34579	1.51008	1.54637	2.04335		0.0718737	0.148731	0.116403	0.0564333	0.0532517	0.0393467		0.0655523	0.140099	0.0666497	0.0367853	0.0334661	0.00595241
YMR110C	YMR110C	2.08644	2.16681	4.81673	6.45703	7.38333	8.92431		0.0565282	0.168973	0.147705	0.0889101	0.0712904	0.053443		0.0270932	0.0443175	-0.0646933	-0.0372231	-0.00180187	-0.00584616
YIL064W	YIL064W	0.845244	0.781171	0.722914	0.520193	0.346382	0.353929		0.063434	0.0764792	0.0838402	0.0510018	0.0441853	0.0286501		0.0750481	0.106599	0.118985	0.173991	0.155827	0.0973223
YNL332W	THI12	0.0473873	0.0573766	0.105267	0.213341	0.414177	0.709847		0.00677683	0.0161377	0.0621408	0.0546195	0.0716352	0.0648507		0.143009	0.179635	0.465114	0.213981	0.133791	0.079005
YDL121C	YDL121C	1.39988	1.33413	1.81181	1.39127	1.11537	1.42573		0.0347384	0.0737031	0.0633862	0.0436904	0.0479421	0.0531902		0.0248152	0.0521993	0.000188823	0.0863349	0.0594025	0.0222892
YDL147W	RPN5	16.4219	22.5704	26.602	35.1553	44.5208	44.6133		0.893352	1.60953	1.85692	1.92228	2.7989	1.9163		0.0543999	-0.0148484	0.0471114	0.00582833	0.0361773	0.0515401
YDL154W	MSH5	0.479456	0.603942	1.04224	1.12366	0.942205	1.12477		0.0345473	0.0554249	0.0489297	0.0376634	0.0317605	0.025741		0.0720551	0.0258596	-0.0126814	0.0248029	0.0512927	0.0150438
YBR234C	ARC40	2.92207	2.75993	5.42016	5.83968	3.82836	3.25636		0.065437	0.189105	0.145368	0.0979397	0.0716128	0.031271		0.0223941	0.0599654	-0.0527604	0.00667875	0.0601085	0.0258301
YCL046W	YCL046W	9.07284	7.1025	7.13763	5.21365	0.877565	1.07166		0.130476	0.0219218	0.0139143	0.0105128	0.0105549	0.0107895		0.014381	0.0704162	0.00178438	0.0647879	0.183838	-0.00324177
YBL091C	MAP2	5.2435	4.87924	8.15601	8.21651	4.73697	4.12209		0.0679522	0.0954651	0.0724201	0.0393048	0.0385138	0.0299673		0.0129593	0.034246	-0.0598814	0.00530681	0.0614025	0.0176266
YBL055C	YBL055C	1.00445	0.9367	1.03234	1.08372	0.996842	1.10367		0.103258	0.171898	0.232107	0.166153	0.136684	0.0791878		0.1028	0.163662	0.196015	0.17343	0.152007	0.0890121
YIL146C	ECM37	0.831327	0.839279	1.43464	1.46706	1.35132	1.5492		0.0251511	0.114573	0.0661452	0.0343645	0.0313372	0.0335288		0.0302542	0.084233	0.00456599	0.0298517	0.0315217	0.0126368
YIL095W	PRK1	2.26016	2.07689	3.73663	5.4294	5.89968	5.67688		0.0293453	0.0862023	0.157755	0.135133	0.15035	0.0357915		0.0129837	0.0482578	-0.0407353	-0.0420949	0.0168682	0.0184663
YMR183C	SSO2	7.84084	8.19051	14.0262	10.3895	7.8672	9.6161		0.0909982	0.175424	0.204399	0.125971	0.114185	0.0701465		0.0116057	0.0057575	-0.0591085	0.0735748	0.0411584	-0.00371356
YJL058C	BIT1	1.81465	1.65746	1.9128	2.40555	2.20637	2.52357		0.0356328	0.0625635	0.0777732	0.0606881	0.0483368	0.0330709		0.0196362	0.0512765	0.0189102	-0.0135399	0.0321761	0.00757361
YJL198W	PHO90	3.69354	2.399	0.975769	0.441972	0.462844	0.717971		0.097106	0.0360899	0.0359084	0.0234818	0.030689	0.0339055		0.0262908	0.129631	0.153169	0.203874	0.0558535	0.0237313
YHR147C	MRPL6	0.860567	0.523227	0.208389			1.72887		0.148321	0.186941	0.148424	0.101746	0.133268	0.118265		0.172352	0.395661	0.752296	0.064208
YPL090C	RPS6A	9.45281	6.93824	6.8869	4.93395	0.347041	2.15313		0.191021	0.0465979	0.03079	0.023405	0.045999	0.0613047		0.0202079	0.0915274	0.00663739	0.0713584	0.309117	-0.0692179
YPL200W	CSM4	1.32496	1.23749	1.92897	1.13153	0.939435										0
YOR342C	YOR342C	11.9309	5.61834	3.50133	3.99026	2.89334	4.81407		0.090987	0.0226676	0.00573362	0.004508	0.0071815	0.0063556		0.00762618	0.194855	0.0706366	-0.0247936	0.0339278	-0.0345552
YPL274W	SAM3	1.09564	0.838956	0.992748	0.994211	1.07309	1.5304		0.117316	0.226771	0.10746	0.06382	0.0672818	0.0598861		0.107075	0.259662	0.145544	0.084381	0.0557602	0.0233592
YHR182C-A	YHR182C-A	1.24071	1.06851	1.24134	1.71797	1.61455	1.69254		1.24512	0.98277	1.00269	0.776739	0.812732	0.654638		1.00356	0.980617	0.804538	0.48054	0.499287	0.402944
YGR263C	YGR263C	0.803972	0.723936	0.94356	1.18819	1.33914	2.18076		0.0272797	0.0419605	0.0581889	0.0385283	0.0500716	0.0519184		0.0339312	0.072137	0.022613	-0.000511905	0.0232113	-0.00522158
YKL090W	CUE2	0.499934	0.482742	0.818039	0.637166	1.1779	1.06517		0.0298733	0.102551	0.122657	0.0721766	0.0836823	0.0589647		0.0597545	0.151166	0.0983598	0.181825	0.0262452	0.0695517
YHR149C	YHR149C	2.98049	1.76755	1.31967	0.93764	0.808945	0.978711		0.0591857	0.0209235	0.0114023	0.00710374	0.00793885	0.00942531		0.0198577	0.147498	0.0522056	0.0765809	0.0234093	-0.00387186
YKR094C	RPL40B	16.631	16.9377	18.1042	15.7808	8.58869	2.77727		0.12538	0.0608114	0.0431236	0.0336976	0.0374822	0.0665012		0.00753894	0.000971817	-0.00653549	0.0297373	0.0639606	0.0927037
YMR115W	YMR115W	1.87855	1.44014	1.55799	2.05955	2.4896	3.64851		0.050392	0.0973867	0.0796622	0.060191	0.0699209	0.0611023		0.026825	0.112775	0.0473822	-0.0167275	0.00973225	-0.00562253
YML099C	ARG81	2.03077	2.22633	2.39462	1.45832	2.25883	1.20992		0.054487	0.162939	0.0758612	0.0320767	0.0422711	0.0537036		0.0268307	0.0285862	0.0403458	0.127307	-0.0234133	0.0754031
YHR173C	YHR173C	1.58131	0.928928	1.1538	0.988652	1.13372	2.00542		0.0685634	0.0979638	0.202011	0.17217	0.175006	0.0984834		0.0433587	0.205065	0.118255	0.205817	0.147829	0.0437542
YPL055C	LGE1	4.3369	4.18301	8.66837	3.17123	13.5274	11.5539		0.123813	0.154098	0.204917	0.143478	0.233437	0.151785		0.0285489	0.0417917	-0.0743618	0.235058	-0.116158	0.0265252
YPR053C	YPR053C	1.70536	1.08359	1.51208	1.69267	1.81422	2.4396		0.136368	0.214613	0.214274	0.160117	0.205962	0.142446		0.0799646	0.251178	0.115517	0.0926155	0.0989819	0.0577888
YPL157W	TGS1	1.78124	1.01671	0.738943	0.556407	0.629446	0.698628		0.137027	0.0849906	0.0577405	0.0511436	0.061528	0.055351		0.0769279	0.222107	0.127146	0.1422	0.0831658	0.0789918
YPL168W	YPL168W	2.08324	2.05657	3.6429	4.83628	5.98795	6.47984		0.0723351	0.17194	0.264579	0.211605	0.178833	0.0912181		0.0347223	0.0632394	-0.00298007	-0.000106389	0.0146558	0.0157202
YPL169C	MEX67	6.30728	4.44662	5.51332	5.66566	6.82342	9.2048		0.11761	0.194875	0.233224	0.163589	0.17163	0.110327		0.0186467	0.117744	0.0124543	0.0298674	0.00831815	-0.00358627
YPL195W	APL5	0.358572	0.392774	0.679719	0.823182	0.990072	1.15353		0.0490435	0.156847	0.183021	0.12483	0.122773	0.0912161		0.136775	0.274785	0.230815	0.159577	0.115916	0.0848595
YMR225C	MRPL44	1.49868	1.29946	1.66786	1.91844	2.41468	3.31495		0.0924475	0.144782	0.163898	0.106988	0.105109	0.0851519		0.061686	0.122619	0.068412	0.046879	0.0258962	0.0106697
YEL066W	HPA3	1.51257	1.26529	0.523817	0.715262	1.09954	0.550092		0.0250548	0.052833	0.0347922	0.0202158	0.0238339	0.0195505		0.0165643	0.0733425	0.180683	-0.0172862	-0.0182443	0.0780261
YHL025W	SNF6	1.22463	0.440339	0.310628	1.03344	0.760145	1.1264		0.325057	0.541041	0.379685	0.186448	0.234045	0.160958		0.265432	1.14782	1.28025	0.172522	0.295948	0.157969
YHR011W	DIA4	0.440622	0.29062	0.349133	0.403401	0.487003	0.833591		0.0899409	0.121739	0.0827452	0.0471251	0.0640017	0.0640481		0.204123	0.427731	0.268175	0.137219	0.107608	0.0574639
YKL059C	MPE1	0.938981	0.583185	1.00159	1.35504	2.11104	2.76383		0.152083	0.304554	0.366668	0.244614	0.348344	0.254496		0.161966	0.481193	0.330949	0.187109	0.127855	0.097371
YHR182W	YHR182W	3.22061	2.19456	2.30177	2.45483	2.57367	3.90035		0.0573731	0.0885113	0.0631548	0.0367293	0.045251	0.0391181		0.0178144	0.124109	0.0267437	0.00806513	0.0116015	-0.0163117
YKR030W	GMH1	1.93304	0.982355	1.61839	1.90303	2.05272	2.66715		0.0476766	0.111856	0.0967574	0.0573338	0.0721363	0.0602857		0.024664	0.232718	0.0102578	0.0112975	0.0252731	0.00936885
YMR199W	CLN1	4.19117	1.58948	1.55765	1.57066	1.20809	1.28515		0.0887632	0.174075	0.150152	0.0863655	0.0366407	0.0211295		0.0211786	0.299686	0.105105	0.0727214	0.0693511	0.0184523
YHR175W	CTR2	7.0736	5.9713	5.52406	5.2126	4.54269	9.82435		0.228072	0.316984	0.235669	0.167615	0.298803	0.238498		0.0322428	0.0847947	0.0588649	0.0489532	0.0634008	-0.0151916
YPL054W	LEE1	0.799473	0.710001	2.42134	2.93027	3.46536	5.73521		0.012443	0.0305162	0.0405479	0.0319759	0.0464451	0.0318289		0.0155641	0.0586997	-0.147619	-0.0244976	-0.00447574	-0.027041
YPR064W	YPR064W	0.128482	0.248443	0.636466	0.572536	0.380922	0.328099		0.0593868	0.118212	0.105066	0.0447715	0.0301561	0.0150781		0.46222	0.323221	0.117994	0.14013	0.120543	0.0717829
YPR011C	YPR011C	0.453386	0.412573	0.832373	1.13782	1.36149	1.47213		0.079998	0.23895	0.283815	0.182791	0.189586	0.101754		0.176446	0.45029	0.301923	0.16445	0.129234	0.0901925
YPL119C	DBP1	0.826366	0.689929	1.05015	1.24852	1.29565	1.60662		0.0413735	0.0800619	0.0842892	0.0519134	0.0596431	0.0483965		0.0500668	0.128247	0.0351021	0.0244164	0.0403211	0.021623
YPL150W	YPL150W	1.43641	1.38913	1.88284	2.11729	2.56479	3.54078		0.102556	0.55553	0.533842	0.193833	0.175765	0.104987		0.0713975	0.270425	0.27528	0.14713	0.0588714	0.0223861
YMR230W	RPS10B	23.9511	21.2642	41.9906	27.182	18.6482	8.83189		0.359256	0.28816	0.29958	0.0984361	0.08514	0.135494		0.0149995	0.0440904	-0.0872107	0.0926644	0.0417872	0.0625272
YEL059W	YEL059W	0.32688	0.291249	0.933908	1.55201	1.79447	2.36552		0.0227925	0.110166	0.245815	0.15497	0.187283	0.111656		0.0697274	0.271862	0.146417	0.059216	0.088296	0.0494062
YHL009C	YAP3	1.13008	1.07184	1.40649	1.62001	2.22638	3.58198		0.0819006	0.130495	0.101278	0.0627238	0.0687979	0.0778096		0.0724729	0.111505	0.0537702	0.0256315	0.00268456	-0.00817795
YHR033W	YHR033W	0.409984	0.211598	0.255242	0.278551	0.277991	0.467358		0.0307855	0.0479342	0.0452826	0.0188506	0.0197525	0.0146676		0.0750896	0.311981	0.168823	0.0982774	0.0697554	0.00967981
YKL047W	YKL047W	1.5232	1.30826	0.83221	0.447558	0.836423	1.71638		0.0454177	0.0858851	0.0631933	0.0364041	0.0473482	0.0568835		0.0298173	0.0855209	0.136266	0.204852	0.00472626	-0.00854095
YHR184W	SSP1	1.31941	1.06884	1.08423	1.18278	1.16807	1.83024		0.0377372	0.0502343	0.0478997	0.0283437	0.0335085	0.0401822		0.0286017	0.0901902	0.0434647	0.0160924	0.0276612	-0.0070317
YKR025W	RPC37	0.886245	0.47001	0.718166	0.501572	0.235709	0.34719		0.0634246	0.0295936	0.0511386	0.0357436	0.0560715	0.0602434		0.0715655	0.228849	0.0084546	0.14377	0.237834	0.163691
YMR215W	GAS3	2.77918	2.54616	3.08811	3.07014	1.9392	2.26896		0.0460527	0.0611359	0.0734153	0.057035	0.0556559	0.0367469		0.0165706	0.0421062	-0.00361104	0.0223341	0.0694111	0.0106225
YMR049C	ERB1	8.15431	5.08852	4.75387	2.06936	0.263329	1.02773		0.0847501	0.00631456	0.00357732	0.00469985	0.00376093	0.0194514		0.0103933	0.124517	0.0107419	0.167762	0.212815	-0.076739
YHR213W	YHR213W	0.413747	0.253904	0.709368	0.798853	0.831121	1.52617		0.0380938	0.0558593	0.0502057	0.0289349	0.0478823	0.0410766		0.0920702	0.277244	-0.0251638	0.0283723	0.043967	-0.00436026
YPL011C	TAF3	4.17579	3.25828	3.84077	4.675	4.98825	7.26718		0.0811587	0.140149	0.124682	0.0834167	0.0902867	0.0839182		0.0194355	0.0926604	0.0138197	-0.014678	0.0114656	-0.0124083
YPR168W	NUT2	3.44401	3.46902	4.18434	4.0423	3.67357	5.36419		0.188327	0.346701	0.306236	0.181097	0.228368	0.181568		0.0546825	0.0767638	0.0579254	0.0653601	0.0635693	0.0182428
YPR139C	VPS66	5.3572	4.40856	5.24001	5.39177	6.20168	8.34829		0.063383	0.272683	0.232618	0.134844	0.143472	0.104296		0.0118314	0.084622	0.0275137	0.0286558	0.0100135	-0.0040214
YPR163C	TIF3	17.7592	12.4349	8.08306	4.1929	1.71994	4.98348		0.106123	0.053739	0.0524337	0.0406829	0.05854	0.0864034		0.00597567	0.0944436	0.0668839	0.139341	0.109119	-0.0514198
YPR083W	YPR083W	1.49735	1.09177	1.4161	1.6129	1.54112	2.24188		0.0644086	0.10465	0.0894533	0.0546489	0.0612496	0.052695		0.0430151	0.147402	0.0399234	0.0213749	0.0415257	0.00360952
YEL035C	UTR5	0.29363	0.452619	0.848927	0.894937	0.812018	0.881253		0.646012	1.34086	1.39566	0.675565	0.557341	0.266176		2.20009	2.82669	1.63839	0.920979	0.706912	0.364589
YHR101C	BIG1	3.28201	3.09683	3.78573	3.35256	2.62328	5.23168		0.0911245	0.132981	0.148538	0.0753169	0.0901816	0.0698515		0.0277648	0.049917	0.0122868	0.0552911	0.0528729	-0.0274952
YHR169W	DBP8	2.09378	1.5164	0.495238	0.595547	0.420148	0.60299		0.133382	0.0540423	0.0457092	0.0301137	0.0352309	0.0350919		0.0637041	0.131794	0.221592	0.032223	0.10266	0.042459
YKL021C	MAK11	6.22016	3.83543	1.89701	1.34161	1.1997	2.23568		0.0993055	0.0582043	0.0430805	0.0262234	0.0435271	0.0591618		0.0159651	0.136795	0.119477	0.0907943	0.0392071	-0.0134285
YHR205W	SCH9	6.11107	4.46574	3.46975	2.96921	2.91956	4.68488		0.0939118	0.092044	0.0747069	0.0420953	0.0524842	0.0542312		0.0153675	0.0963168	0.0572039	0.0491594	0.0178047	-0.0193461
YKL180W	RPL17A	58.8458	51.4528	57.1689	40.717	5.11574	17.3147		0.216141	0.0878401	0.069448	0.0526393	0.0534015	0.0431084		0.00367301	0.0362996	-0.0135776	0.0691289	0.211819	-0.0815929
YMR290C	HAS1	15.976	12.4554	11.9263	7.68683	0.875861	2.49927		0.0765551	0.0272485	0.0196955	0.0137154	0.0127585	0.0223788		0.00479189	0.0658511	0.00810124	0.0895647	0.223341	-0.0631324
YHR214W	YHR214W	0.761488	0.488437	0.546995	0.522501	0.653152	1.05544		0.132923	0.0620667	0.0286285	0.00525946	0.0251784	0.0539167		0.174557	0.265458	0.0685309	0.0401477	0.0037354	0.013063
YPL004C	LSP1	4.59019	5.28651	8.47279	14.347	11.9425	12.4348		0.185291	1.04667	0.808622	0.333022	0.194837	0.0835366		0.0403667	0.09457	0.0661736	-0.0526118	0.0382181	0.00844403
YPR193C	HPA2	0.0960525	0.287523	0.694265	0.528078	1.81943	2.39363		0.0110462	0.0893864	0.0662879	0.0469483	0.0677345	0.0933741		0.115002	0.0141226	0.0384431	0.147555	-0.0661138	0.0189414
YPR147C	YPR147C	3.78225	3.20548	6.24096	5.27411	6.42107	6.79096		0.188989	1.66839	2.08124	0.696754	0.535266	0.45091		0.0499673	0.363678	0.289498	0.254385	0.0827289	0.069318
YPR155C	NCA2	2.63721	2.37709	3.69999	3.56118	3.68395	4.40499		0.0789047	0.25556	0.179222	0.105383	0.0971253	0.0868372		0.0299198	0.0951647	0.00921286	0.0464989	0.0244771	0.00996391
YMR316C-A	YMR316C-A	0.944741	4.982	21.2114	29.1487	31.6708	5.75431		0.368323	2.39493	2.89071	1.80364	1.29783	0.334236		0.389866	0.149388	0.0248515	0.029512	0.042027	0.180442
YEL034W	HYP2	73.8607	66.5561	70.4787	81.7173	61.3757	64.0924		0.548985	0.847418	0.824688	0.660941	0.7468	0.49802		0.0074327	0.0360312	0.00402861	-0.0197916	0.0386398	0.00679679
YHR106W	TRR2	1.41669	1.25387	1.54785	1.71297	1.57048	2.13279		0.0773158	0.158832	0.165878	0.102352	0.119571	0.0851929		0.0545751	0.121968	0.085263	0.0608832	0.0773443	0.0325291
YHR174W	ENO2	18.1615	16.7823	18.7421	21.823	18.752	22.0689		0.913421	1.57101	1.50587	1.40208	1.78697	1.45414		0.0502943	0.0921899	0.0703453	0.0410758	0.0964032	0.0657478
YKL008C	LAC1	2.95334	1.57807	2.83135	2.48056	1.78853	1.16202		0.116732	0.183563	0.100859	0.0644331	0.0862607	0.105251		0.0395256	0.230862	-0.0164429	0.0573642	0.0696309	0.101688
YHR206W	SKN7	10.2759	7.55785	8.25992	7.33437	6.77745	8.41336		0.138889	0.22779	0.150686	0.0954254	0.0988299	0.0764775		0.013516	0.0980701	0.0111552	0.0395148	0.0216761	-0.00384491
YKL206C	YKL206C	2.06221	1.60108	2.59932	2.63014	3.57469	7.63394		0.115107	0.249913	0.271025	0.200079	0.248442	0.262854		0.0558172	0.16906	0.0555996	0.0867284	0.0419359	-0.00614235
YMR297W	PRC1	7.63366	7.78903	10.6838	11.9141	11.585	15.5853		0.140445	0.612481	0.407128	0.271558	0.26662	0.192395		0.0183981	0.0446657	0.0102516	0.0082243	0.0256866	-0.00409043
YMR257C	PET111	3.51469	1.95743	5.84879	6.41755	7.47716	6.52883		0.0199544	0.102462	0.0808906	0.045841	0.034252	0.0385073		0.00567744	0.171964	-0.127924	-0.00818474	-0.00945897	0.0149236
YFL034C-B	MOB2	3.31145	2.43189	2.86832	3.35797	3.58665	4.8393		0.0393074	0.0309179	0.0471262	0.0340747	0.0347178	0.0299309		0.0118702	0.0895362	-0.00888956	-0.0183874	0.00328997	-0.0135743
YNL304W	YPT11	0.714334	0.622903	1.25869	1.31112	1.1619	1.28094		0.0434325	0.129648	0.0831201	0.0491419	0.0576285	0.0421123		0.0608014	0.172281	0.0159811	0.0427887	0.0558917	0.0332755
YDR095C	YDR095C	0.102428	0.326161	0.777369	1.45117	1.01916	0.875686		0.0366459	0.105605	0.0571462	0.0416261	0.038064	0.0248958		0.357772	0.0770835	0.0288131	-0.077712	0.0684337	0.0436581
YDL082W	RPL13A	11.4002	11.1976	14.535	9.40189	3.49572	0.964009		0.115878	0.0501776	0.0195273	0.0321424	0.0147548	0.0134232		0.0101645	0.0117924	-0.0344834	0.0893822	0.102962	0.100211
YDL066W	IDP1	5.62615	5.12042	4.9561	3.89212	2.69307	2.47078		0.0504398	0.141491	0.152119	0.105762	0.0763053	0.0437797		0.00896524	0.0417094	0.0338663	0.0774826	0.0648287	0.029081
YDL013W	HEX3	1.0916	0.542282	1.29718	1.30456	1.0192	1.05149		0.0850932	0.201389	0.238577	0.15282	0.109195	0.0540654		0.0779527	0.395054	0.118094	0.145259	0.136904	0.0720095
YDR074W	TPS2	2.81438	7.15653	29.2284	37.7256	22.8495	16.7139		0.0839265	1.25418	0.380888	0.202297	0.113652	0.0592661		0.0298206	-0.0933351	-0.137812	-0.0421231	0.0554247	0.0266962
YDR150W	NUM1	3.10224	3.00955	5.88074	6.00204	4.84387	5.07791		0.0935541	0.336596	0.201435	0.135385	0.119352	0.079365		0.030157	0.0801339	-0.0315922	0.0241178	0.0450689	0.0165068
YER039C-A	YER039C-A	3.47633	3.35667	6.29721	5.50747	3.41804	3.78834		0.03705	0.0549941	0.0664107	0.0502398	0.057257	0.035818		0.0106578	0.0222731	-0.0766379	0.0367052	0.0603271	0.00552928
YBR018C	GAL7		0.0393506	0.342682	0.592132	0.459062	0.272854		0.000768921	0.018358	0.0490416	0.023889	0.0159288	0.00989249			-0.0591983	-0.0282659	0.0632346	0.0733619
YBR074W	YBR074W	3.43062	2.72509	3.87886	2.95354	1.48056	1.78828		0.0375037	0.0506948	0.0499776	0.0345009	0.0233273	0.0187807		0.010932	0.0721259	-0.0349169	0.0669144	0.0829092	-0.000584687
YIR039C	YPS6	0.201912	0.286565	1.16259	2.39209	3.10755	4.12863		0.0124651	0.0839057	0.180713	0.113241	0.0914671	0.0418739		0.0617352	0.120667	0.0106153	-0.0556712	0.0111415	-0.0016959
YIL067C	YIL067C	0.299317	0.242046	0.395537	0.465499	0.478403	0.655146		0.0445039	0.0889696	0.129381	0.0847805	0.0818086	0.0506722		0.148685	0.323906	0.272942	0.204718	0.172213	0.0865454
YMR069W	YMR069W	0.0473366	0.0771008		0.295037	0.276008	0.260374		0.0855598	0.164292	0.209063	0.131603	0.119362	0.0387089		1.80748	2.00354	0.464212	0.442327	0.232041
YKL140W	TGL1	2.9912	2.52796	4.79668	5.04211	4.93489	5.55167		0.0363441	0.151395	0.156961	0.0942456	0.0796716	0.0331789		0.0121503	0.077411	-0.0472263	0.0154986	0.0195314	0.00236493
YJL094C	KHA1	1.04766	2.51677	5.87929	8.83373	8.62949	8.89203		0.153033	0.777298	0.915571	0.473373	0.315036	0.157716		0.146071	0.0610173	0.0854686	0.0137251	0.0468101	0.0242785
YFR020W	YFR020W	0.920575	0.815607	1.66655	1.95401	2.82566	3.67015		0.0524469	0.126379	0.149885	0.120829	0.124196	0.082711		0.0569719	0.137895	0.0134296	0.0426411	0.0147647	0.0130056
YNL302C	RPS19B	7.91467	6.59833	7.22759	5.19917	2.05533	1.92492		0.295935	0.132682	0.121745	0.115958	0.126845	0.132375		0.0373907	0.0746719	0.00538057	0.0853738	0.132817	0.0704241
YDR100W	TVP15	1.27878	1.3866	2.74189	3.00847	2.65977	2.72999		0.0264585	0.0868693	0.0669464	0.0387918	0.0291474	0.0202047		0.0206905	0.0225898	-0.0574794	-0.000143063	0.0243026	0.0072344
YDL052C	SLC1	3.79415	9.51345	12.4993	13.9259	11.5837	11.6168		0.0291853	0.0630019	0.149013	0.117852	0.151837	0.0221103		0.00769218	-0.222322	-0.0294128	-0.0115026	0.0291238	0.0071939
YDL033C	YDL033C	1.88635	1.58181	1.97636	2.0133	2.47613	2.89627		0.485368	0.36241	0.394224	0.255549	0.308538	0.209437		0.257305	0.286422	0.17874	0.154521	0.105207	0.0807071
YDR037W	KRS1	24.4376	19.2871	23.4055	14.2636	5.98593	5.77484		0.30328	0.286058	0.34715	0.287655	0.203217	0.124983		0.0124104	0.0727655	-0.0127748	0.116483	0.113873	0.0300701
YDR081C	PDC2	4.09849	2.60062	3.58724	3.18566	2.78795	3.64166		0.0527117	0.0663602	0.0645774	0.0477103	0.0423857	0.033379		0.0128613	0.132355	-0.0244705	0.0402583	0.0284614	-0.00715618
YDR170C	SEC7	4.06202	3.36826	3.21292	2.45193	2.07454	2.18241		0.0916841	0.246193	0.199554	0.166123	0.124067	0.0705319		0.022571	0.0940313	0.0739841	0.119276	0.0804222	0.0407943
YER074W-A	YER074W-A	0.594693	0.610752	0.786603	0.327803	0.768863	1.04314		0.0343708	0.0873605	0.0706398	0.0512825	0.0506714	0.0389958		0.0577958	0.0970507	0.0752554	0.299623	0.0124131	0.027192
YBR031W	RPL4A	11.4145	9.78175	7.06976	3.28862	0.878023	1.52013		0.0972338	0.016693	0.0230793	0.0270146	0.0449455	0.061777		0.00851847	0.0438901	0.0488232	0.158456	0.156879	0.00634869
YBR110W	ALG1	2.98069	2.0987	2.41699	2.29934	2.57804	3.43513		0.0292135	0.0665427	0.0717219	0.0612192	0.0416408	0.0281197		0.00980093	0.107542	0.0104967	0.0381068	0.00959425	-0.00873856
YJL194W	CDC6	1.00825	0.659972	0.525303	0.61233	1.67677	0.981978		0.0578591	0.0329229	0.043737	0.0579173	0.0705432	0.0548246		0.0573857	0.160809	0.0995272	0.0591525	-0.038379	0.0878807
YIL066C	RNR3	0.310323	0.297227	0.602214	0.692141	0.901357	1.05495		0.00875632	0.0322396	0.102789	0.0533964	0.072848	0.0458003		0.0282168	0.0804344	0.0571734	0.0895512	0.0534528	0.0474741
YMR063W	RIM9	0.432625	0.358204	0.497288	0.578816	0.606699	0.773753		0.0210271	0.0436244	0.0560692	0.0372796	0.0323311	0.0196443		0.0486034	0.132378	0.0703186	0.0554665	0.053557	0.0198537
YKL139W	CTK1	1.86181	1.15526	1.83105	2.14515	2.15637	3.09317		0.0606275	0.0712018	0.0896736	0.0713568	0.0611354	0.049414		0.0325637	0.165395	-0.0109242	0.00884779	0.0301783	-0.00440216
YJL089W	SIP4	0.218721	0.512126	1.89294	3.61458	10.9284	5.63083		0.00867417	0.0989469	0.435808	0.267436	0.0615633	0.0175022		0.0396587	-0.0592944	0.0661795	0.00255747	-0.0815387	0.0521521
YGL174W	BUD13	0.370432	0.347506	0.819393	0.888149	0.89143	1.31988		0.0395187	0.0546429	0.0829278	0.0527809	0.0649833	0.0512486		0.106683	0.149684	0.00241854	0.0623151	0.0665373	0.0242399
YNL263C	YIF1	1.67446	1.43912	2.01153	1.96935	1.98742	2.53156		0.0317267	0.054211	0.0825095	0.0508941	0.0583048	0.0336729		0.0189474	0.0659089	-0.00783556	0.0375333	0.0267769	0.00312278
YDR225W	HTA1	2.90036	3.45177	3.76042	4.00702	1.99147	1.65394		1.23359	2.00465	1.29695	0.823516	0.619532	0.419283		0.425324	0.490665	0.397962	0.246503	0.348393	0.282877
YDR068W	DOS2	4.36708	4.59728	7.93454	9.25345	7.22707	7.41079		0.18473	0.414551	0.434766	0.259088	0.193423	0.130945		0.0423006	0.0548999	-0.00832163	0.00960501	0.0522521	0.0201511
YDR200C	VPS64	1.1168	0.895762	1.48898	1.86732	1.86935	2.29171		0.0280132	0.0730101	0.0699849	0.0333192	0.0324021	0.0221905		0.0250834	0.107535	-0.0111036	-0.0141832	0.0174599	-0.00138802
YDR285W	ZIP1	0.291832	0.341687	0.822908	1.19153	1.30889	1.57991		0.0343948	0.0755551	0.114692	0.0726001	0.067646	0.0458503		0.117858	0.13918	0.0460764	0.0193613	0.0463819	0.025311
YGL195W	GCN1	3.7336	2.91092	3.59535	3.37457	2.52825	2.20864		0.116416	0.0891495	0.131487	0.0891249	0.091487	0.077041		0.0311806	0.0933286	0.00385814	0.0441786	0.0601721	0.045197
YER076W-A	YER076W-A	4.53841	3.49274	4.43437	3.70813	2.3241	2.71552		0.0280123	0.0561601	0.0535023	0.0268234	0.0287645	0.0201799		0.00617226	0.0762371	-0.0201303	0.045575	0.0563151	-0.00140204
YBR065C	ECM2	2.83498	2.31386	3.79078	4.46657	4.35947	5.18545		0.0283469	0.0841985	0.0652179	0.0440556	0.0457901	0.0461317		0.00999899	0.073391	-0.0450239	-0.0194557	0.012599	-0.00274899
YBR177C	EHT1	23.8958	20.428	28.5653	32.846	32.4333	30.7997		0.0427583	0.176899	0.0935732	0.0479698	0.0369346	0.0238945		0.00178936	0.0442587	-0.0421819	-0.0256175	0.00260141	0.00466191
YJL147C	YJL147C	1.23691	1.05204	1.21874	1.76184	1.92674	2.32727		0.0369204	0.0816709	0.107085	0.0722171	0.0656964	0.0479042		0.0298489	0.0938901	0.0626581	-0.0126564	0.0283004	0.0130861
YIL036W	CST6	3.83848	4.29138	7.74314	8.96508	8.43528	9.61569		0.0715183	0.210205	0.181448	0.100339	0.0919624	0.0553431		0.0186319	0.0068778	-0.0500834	-0.0123117	0.0171818	-0.00114983
YML063W	RPS1B	21.2085	16.7446	20.2461	16.0014	1.99249	3.84085		0.124467	0.0417075	0.0219061	0.0158666	0.0225081	0.0274937		0.00586874	0.0634099	-0.0254139	0.048115	0.212663	-0.0378166
YKR058W	GLG1	0.981857	1.05064	2.5414	2.52272	1.87166	1.9391		0.0326972	0.0725676	0.0508937	0.0234721	0.0247972	0.024232		0.0333014	0.0352851	-0.0872482	0.0160754	0.0410334	0.0103247
YJL041W	NSP1	5.56669	4.14116	4.03522	3.33631	3.3489	5.30718		0.086633	0.111487	0.166047	0.0957757	0.104718	0.0689491		0.0155628	0.0948659	0.0379376	0.0732571	0.0296883	-0.0122451
YGL123W	RPS2	7.16333	6.19644	4.93455	3.2994	0.725948	1.03729		0.123956	0.0149758	0.0087978	0.00908551	0.024245	0.0492077		0.0173042	0.0464036	0.0346287	0.0827655	0.164834	0.016862
YNL231C	PDR16	4.86	4.16771	5.35585	4.56116	3.86332	4.5656		0.187545	0.221127	0.218227	0.161363	0.172085	0.156064		0.0385895	0.0841508	0.0104923	0.07031	0.056694	0.026752
YDR075W	PPH3	1.16248	0.87007	0.779254	1.01922	2.05948	1.61863		0.0201497	0.00689363	0.0503703	0.0310983	0.031229	0.018766		0.0173334	0.0855497	0.0522118	-0.00798521	-0.0486581	0.030712
YDR292C	SRP101	3.61086	2.64303	3.19527	2.55889	2.52841	2.95081		0.0850258	0.153442	0.145852	0.0882832	0.0817356	0.0538254		0.0235473	0.117782	0.0241236	0.084918	0.0345343	0.0135432
YDR303C	RSC3	3.65005	2.4825	4.31352	5.0986	5.88902	7.1451		0.0277157	0.0741665	0.107655	0.0801425	0.0756	0.0484771		0.00759322	0.114047	-0.0513197	-0.0134049	-0.000214902	-0.00423737
YGR184C	UBR1	0.945367	0.770901	1.10358	1.31566	1.84225	2.47493		0.0782972	0.126747	0.2921	0.230971	0.253691	0.129128		0.082822	0.175633	0.184364	0.175282	0.117737	0.0622978
YCL008C	STP22	2.81635	1.6443	3.4044	3.89304	4.3211	5.98904		0.0522901	0.0871171	0.0463546	0.0331931	0.0489084	0.0209416		0.0185666	0.168441	-0.0747378	-0.0158766	-0.000432974	-0.0163146
YBR076W	ECM8		0.0537381	0.512174	1.01929	1.27035	1.49708		0.0236859	0.0866431	0.201161	0.162017	0.167578	0.107253			0.271755	0.0998677	0.11995	0.0822217
YBR182C	SMP1		0.102585	0.574246	1.17177	0.925969	0.641745		0.0558903	0.172113	0.315307	0.222028	0.166991	0.0698847			0.467594	0.157009	0.208308	0.16568
YJL146W	IDS2	0.727423	0.642514	0.770607	0.814746	0.729928	0.906105		0.03667	0.0964993	0.0913087	0.049144	0.0495542	0.0283988		0.0504108	0.132771	0.105419	0.0756469	0.0754273	0.0310606
YIL015W	BAR1	4.17154	3.00213	4.26377	2.8771	1.38371	1.55662		0.12253	0.0241114	0.0424216	0.0305839	0.0319889	0.0251848		0.0293729	0.102145	-0.0409414	0.0890387	0.089484	0.0109722
YML064C	TEM1	1.1972	0.948364	1.01994	0.885488	0.742353	0.901814		0.0362739	0.0421257	0.0344741	0.0163681	0.0140372	0.00837953		0.030299	0.0954242	0.028326	0.0546282	0.036356	-0.000184659
YKR063C	LAS1	1.05726	0.872977	0.840846	0.484588	0.408251	0.710321		0.0463697	0.0220876	0.0222499	0.0165257	0.019103	0.0194933		0.0438584	0.0829625	0.0312808	0.140653	0.0577811	-0.00406691
YJL029C	VPS53	4.71831	3.2084	5.41054	5.63787	4.65127	4.97857		0.0652174	0.125551	0.136188	0.0872103	0.0657482	0.045015		0.0138222	0.121781	-0.0432209	0.0119464	0.0341096	0.00659843
YGL020C	MDM39	0.798768	0.691373	0.979583	0.735492	0.666588	0.733476		0.037151	0.0546787	0.0508594	0.0381092	0.027035	0.0249647		0.0465104	0.09888	0.0137862	0.109543	0.0558373	0.0301407
YNL187W	YNL187W	0.398902	0.306008	0.496466	0.61399	0.739519	0.980029		0.0569404	0.0565322	0.0677078	0.042214	0.0544287	0.0469374		0.142743	0.231434	0.0863718	0.0553043	0.0532101	0.0381298
YDR442W	YDR442W	1.29349	0.998194	1.34195	1.3757	1.16229	1.56354		0.0392565	0.0729178	0.0587661	0.0317863	0.0340304	0.0297163		0.0303493	0.115677	0.0141605	0.0280968	0.0430972	0.00237317
YDR280W	RRP45	7.76992	4.01451	5.02309	3.85437	4.62548	7.59713		0.116189	0.117727	0.122589	0.0830113	0.0885886	0.0754764		0.0149536	0.186541	-0.00529804	0.0762184	0.00206115	-0.0215089
YDR506C	YDR506C	0.567004	0.491712	0.810309	0.929642	1.21248	1.95838		0.0427178	0.0826777	0.0741231	0.0494426	0.0534999	0.0347384		0.0753395	0.159177	0.0494658	0.043013	0.0216322	-0.005731
YGR240C	PFK1	13.3485	11.1455	13.5863	12.1222	7.14165	6.85986		0.247139	0.314213	0.309068	0.249247	0.271987	0.222454		0.0185144	0.0683079	-0.00300091	0.0444751	0.081803	0.0379731
YJL130C	URA2	7.8103	6.90803	8.30487	7.00178	4.63127	4.60343		0.155025	0.465703	0.247185	0.225641	0.317634	0.114798		0.0198488	0.0740841	0.0202442	0.0651956	0.0914231	0.0449751
YCR003W	MRPL32	1.22665	0.867279	1.14996	1.25636	1.18438	1.5039		0.0835819	0.158641	0.156563	0.103074	0.0948903	0.0535779		0.0681385	0.211569	0.114011	0.0883163	0.0868894	0.0365772
YBR145W	ADH5	0.289505	0.249506	0.373623	0.478742	0.37568	0.443514		0.0312978	0.0654326	0.112905	0.0923221	0.0700593	0.0375653		0.108108	0.228647	0.236926	0.184331	0.214076	0.107767
YBR273C	YBR273C	0.62468	0.646709	0.831473	0.858014	1.15276	1.45284		0.077639	0.141196	0.145068	0.0715151	0.0684026	0.0537044		0.124286	0.168739	0.154979	0.117521	0.039762	0.0297559
YJL114W	YJL114W	0.387574	0.425665	0.726987	0.840665	1.01098	0.883788		0.0414615	0.0515624	0.0698589	0.0613895	0.0600751	0.052177		0.106977	0.0914372	0.0309045	0.0542873	0.0468173	0.0689105
YGR245C	SDA1	2.52474	1.68424	1.63513	0.740964	0.31073	0.387554		0.128227	0.0186693	0.0225139	0.014022	0.0126497	0.0165813		0.050788	0.134856	0.0166704	0.17488	0.115872	0.0262784
YLR411W	CTR3	0.450803	0.468926	0.714452	0.750426	0.783231	0.856378		0.0425233	0.0469473	0.053207	0.03905	0.0458728	0.0338389		0.0943279	0.0876494	0.0253714	0.0526907	0.0514019	0.0413812
YLR020C	YLR020C	2.08881	1.64386	1.4641	1.97332	2.01401	2.48861		0.0683163	0.0863664	0.101834	0.0714096	0.0542679	0.0392535		0.0327059	0.102174	0.0779615	-0.00879618	0.0292257	0.00565745
YKL171W	YKL171W	1.0675	1.25636	3.95624	4.90358	4.81459	4.50663		0.0589017	0.201316	0.158592	0.10157	0.100767	0.048825		0.0551771	0.0740634	-0.0821918	-0.0133491	0.0226958	0.0205617
YGL011C	SCL1	5.9206	4.92102	7.8256	8.81501	10.6799	15.8976		0.139977	0.253687	0.435576	0.398874	0.457357	0.238358		0.0236424	0.0834409	-0.0112518	0.0262811	0.02479	-0.00179828
YNL180C	RHO5	8.58102	7.25658	15.5455	12.8927	10.8328	13.919		0.113395	0.291488	0.221963	0.11387	0.100583	0.0756611		0.0132146	0.0681638	-0.0839857	0.0491653	0.0264619	-0.0106995
YDR288W	YDR288W	0.673191	0.534839	0.963183	0.878321	0.776405	1.00706		0.0604711	0.124643	0.078011	0.0516483	0.0482205	0.0481116		0.0898275	0.221981	0.050894	0.0880719	0.0729587	0.0351477
YDR282C	YDR282C	1.88686	1.32862	2.6873	3.32051	4.13273	5.56265		0.0327562	0.0559453	0.0712698	0.0511828	0.0572952	0.0489023		0.0173601	0.116537	-0.0670683	-0.0217814	-0.00725548	-0.0101541
YEL013W	VAC8	2.82481	2.33541	4.00903	3.21879	3.03561	3.58123		0.0683328	0.201402	0.130404	0.087313	0.0832794	0.0541371		0.0241903	0.1021	-0.0229492	0.0739812	0.0331393	0.00886787
YJL154C	VPS35	4.36953	3.83285	7.62795	9.51676	11.1409	10.2461		0.0830461	0.375032	0.467561	0.407713	0.284258	0.116593		0.0190057	0.0910568	-0.0214518	0.00697359	0.0175299	0.0243687
YJL005W	CYR1	0.344642	0.217914	0.914878	0.734671	0.886208	0.828569		0.0403078	0.117989	0.198577	0.144935	0.128958	0.0617732		0.116956	0.465395	0.104463	0.250888	0.144829	0.107468
YCR006C	YCR006C	0.274492	0.471557	0.643697	0.768427	0.822362	0.877481		0.0364517	0.183335	0.168114	0.0761492	0.0612647	0.0250874		0.132797	0.180293	0.255947	0.129469	0.0780491	0.0438333
YBR149W	ARA1	2.41134	2.46467	5.34103	6.54993	7.29141	7.2244		0.0902831	0.308471	0.249962	0.15157	0.113512	0.0534083		0.037441	0.0785749	-0.0339477	-0.0068098	0.00836136	0.0120712
YBR287W	YBR287W	0.672864	0.814304	1.71139	2.15945	2.20066	1.80266		0.266933	0.601392	0.682144	0.464224	0.376718	0.198769		0.396712	0.597635	0.368321	0.233987	0.184612	0.148324
YJL108C	PRM10	0.695305	0.829864	2.41037	2.44082	1.60192	1.85002		0.0420658	0.137241	0.0694089	0.0394822	0.0185462	0.0238364		0.0604998	0.0763042	-0.0770768	0.0198253	0.0564572	0.0020351
YGR246C	BRF1	1.26764	1.07942	1.49696	1.21384	1.04589	1.56107		0.0510143	0.0908748	0.0490844	0.0280877	0.0292562	0.0307341		0.0402435	0.102299	0.00785155	0.0702219	0.040449	-0.00521751
YLR404W	YLR404W	0.312129	0.274101	0.291432	0.334495	0.372292	0.449791		0.0469084	0.0613949	0.0575112	0.0334716	0.0439357	0.0332		0.150286	0.222897	0.198585	0.113461	0.100408	0.076784
YLR023C	YLR023C	1.65233	1.07123	1.58772	1.81361	2.36965	2.86253		0.030237	0.0595224	0.0762362	0.0747891	0.0858387	0.0627526		0.0182996	0.143573	-0.00447662	0.0177716	0.0117995	0.0147515
YGR095C	RPR46	2.76895	1.72654	1.95928	1.24189	1.17622	1.43625		0.0688695	0.0785889	0.0798193	0.0539708	0.0560258	0.0375856		0.0248721	0.152487	0.0249372	0.133874	0.0511401	0.0211647
YNL098C	RAS2	3.78799	3.13437	3.83	8.37904	7.98352	7.35049		0.216493	1.26205	0.901979	0.530376	0.486631	0.220657		0.0571526	0.295223	0.259863	-0.0312491	0.0668523	0.0502696
YDR526C	YDR526C	2.59319	2.17428	2.86006	2.21235	1.7459	1.94778		0.0672708	0.109563	0.0976242	0.0603365	0.0602455	0.0404064		0.0259413	0.0819027	0.00221443	0.0824341	0.0546251	0.0191742
YDR432W	NPL3	11.7971	8.58051	22.057	17.4608	18.3414	15.3525		0.150277	0.25213	0.32518	0.252798	0.283003	0.170419		0.0127385	0.100067	-0.11372	0.0614184	0.0100385	0.0260677
YNL227C	YNL227C	1.45292	1.08165	1.08772	0.697493	0.526845	0.935779		0.0411583	0.0261112	0.044772	0.0329124	0.0377832	0.0342937		0.028328	0.100393	0.0322026	0.133413	0.0879682	0.00920962
YLR129W	DIP2	5.18613	3.28283	1.6227	0.759861	0.900006	1.41353		0.117114	0.0159082	0.0227983	0.0161964	0.0131213	0.0235264		0.0225822	0.129539	0.109449	0.169391	0.000790984	-0.0161452
YLR305C	STT4	0.837864	0.699475	0.69378	0.82206	0.330596	0.0646626		0.107136	0.121523	0.0342114	0.0440404	0.0373757	0.0393962		0.127868	0.197266	0.105403	0.0178658	0.175028	0.6061
YER079C-A	YER079C-A	2.25768	2.45521	2.782	2.4725	2.34817	3.10738		0.0327799	0.0706879	0.0636484	0.0377654	0.0410771	0.0255347		0.0145193	0.000992529	0.00778818	0.0427634	0.0215688	-0.00761913
YCL055W	KAR4	1.01637	0.782332	0.828144	0.725736	1.28898	2.50243		0.0763226	0.0631898	0.0919738	0.0746335	0.110968	0.0835376		0.0750933	0.143697	0.0898025	0.133321	0.0366813	0.00550672
YCR012W	PGK1	5.03205	4.36324	5.73873	8.0869	8.98997	8.92159		0.733683	1.69089	2.03234	1.71353	1.66169	0.781291		0.145802	0.319476	0.325985	0.194062	0.18336	0.123511
YGR287C	YGR287C	0.0462983	0.0623028	0.159966	0.196507	0.20411	0.198673		0.00935109	0.0321688	0.0418061	0.0307538	0.031528	0.0197472		0.201975	0.344136	0.197563	0.156481	0.15142	0.12177
YLR326W	YLR326W	0.959205	1.00816	1.52846	1.57766	1.82332	2.81271		0.0205681	0.144138	0.242396	0.201067	0.115699	0.0516605		0.0214429	0.0742543	0.0958841	0.134699	0.0748934	0.0054222
YLR175W	CBF5	10.7703	8.32537	4.24036	1.17092	0.813478	1.32133		0.15057	0.0405559	0.0370744	0.0440361	0.0406795	0.0814567		0.0139801	0.0741874	0.103022	0.277426	0.0803945	0.0239779
YKR021W	YKR021W	2.53267	1.9288	4.87981	7.64904	10.8644	9.24146		0.0443508	0.147941	0.274835	0.223511	0.170344	0.0669513		0.0175115	0.113722	-0.0652782	-0.0489231	-0.0134405	0.0231817
YIL049W	DFG10	6.38856	6.12522	11.1456	11.0906	11.3304	12.0043		0.0464478	0.102777	0.194732	0.160665	0.169248	0.139281		0.00727047	0.0225214	-0.0678058	0.0169597	0.0125908	0.00907338
YDL110C	YDL110C	1.09002	1.91031	1.99216	11.8269	14.3181	15.8362		0.15123	0.570807	0.476739	0.229964	0.176888	0.108175		0.13874	0.112083	0.254121	-0.272289	-0.00345589	0.00226814
YDL183C	YDL183C	0.500961	0.662913	1.87858	2.26816	1.62594	1.51472		0.0181384	0.0881897	0.12238	0.0697531	0.0389939	0.0201231		0.0362071	0.0226648	-0.0564808	0.00868388	0.061116	0.0235608
YDL174C	DLD1	2.37906	2.73558	4.24735	5.52433	6.33646	7.05966		0.130198	0.440379	0.43273	0.261474	0.226761	0.135821		0.0547266	0.0796047	0.0621368	0.0184562	0.0272247	0.0189767
YDL117W	CYK3	2.6528	1.67231	1.97004	2.37568	2.60648	2.72587		0.118736	0.102286	0.124355	0.101693	0.0955698	0.0663563		0.0447588	0.168239	0.0389746	0.0145787	0.0302232	0.0268193
YBR275C	RIF1	2.84372	2.52843	2.7732	2.39833	1.89931	2.2141		0.0723646	0.0549762	0.0700305	0.0480616	0.0487218	0.0303919		0.0254472	0.0530315	0.0104045	0.0518369	0.046146	0.00819171
YIL142C-A	YIL142C-A	5.931	6.22293	5.36366	5.78233	7.65285	9.75208		0.163776	0.192262	0.319088	0.3191	0.306852	0.202257		0.0276135	0.0172854	0.0665285	0.0421489	0.0186197	0.0117862
YBL074C	AAR2	0.564039	1.05174	1.77458	2.42312	2.2697	2.51832		0.0630352	0.165078	0.190166	0.138039	0.121874	0.083527		0.111757	-0.0101771	0.0523063	0.0161945	0.0617795	0.0346876
YBL046W	YBL046W	2.37695	2.34631	4.49257	4.5367	3.95467	4.17285		0.122366	0.223818	0.265222	0.153346	0.119144	0.0630187		0.0514801	0.0776978	-0.0183983	0.0439597	0.0457174	0.0182706
YIL142W	CCT2	27.8409	25.7083	26.4975	20.2162	22.6975	29.5175		0.441118	0.40394	0.633003	0.620342	0.639178	0.454053		0.0158442	0.0356805	0.0156204	0.0813257	0.01777	0.00228256
YIL092W	YIL092W	0.638879	0.450778	0.519418	0.636232	0.657445	0.725681		0.0499677	0.0534651	0.055609	0.0353705	0.0303662	0.0307616		0.0782115	0.185561	0.0917635	0.0376122	0.0471515	0.0370318
YMR178W	YMR178W	1.85898	2.00877	3.52752	3.73109	3.19344	3.35824		0.0628399	0.191301	0.170073	0.112754	0.0989671	0.0569271		0.0338034	0.047305	-0.0130667	0.0275437	0.0462452	0.0198837
YJR131W	MNS1	0.396193	0.413762	0.714192	0.749714	0.764982	0.861359		0.0352741	0.0788055	0.0807417	0.0513431	0.049173	0.035166		0.0890327	0.134549	0.0642155	0.0790764	0.064103	0.0422779
YJL187C	SWE1	4.57043	5.15797	3.83552	4.26771	3.28685	2.58587		0.108168	0.104664	0.0762905	0.041545	0.0264692	0.0631655		0.0236669	-0.00836661	0.0625793	-0.00679851	0.0350982	0.0331245
YGR118W	RPS23A	3.03	2.46369	3.03007	2.56777	0.72238	1.12187		0.265878	0.270199	0.291095	0.193936	0.24362	0.212161		0.0877485	0.150775	0.0724278	0.118913	0.347948	0.192541
YNL084C	END3	3.67309	3.059	4.59932	4.57962	4.81346	4.45596		0.0309318	0.0894639	0.115814	0.077106	0.0615654	0.0320646		0.00842119	0.0641129	-0.0309884	0.0217872	0.00976663	0.0155382
YLR297W	YLR297W	1.07376	1.2887	2.85075	2.64333	1.94882	2.80123		0.228207	0.41101	0.248469	0.144336	0.0911266	0.0870361		0.212531	0.233675	0.0482373	0.0854995	0.0816126	0.0118269
YDR492W	YDR492W	2.2226	1.55505	1.86028	1.68147	1.51225	0.486786		0.0753602	0.0644396	0.0741055	0.0503547	0.0210522	0.00710374		0.0339063	0.126983	0.0150944	0.0551241	0.0325496	0.0967138
YNL209W	SSB2	11.6949	9.51268	9.04401	5.45031	2.33882	2.84903		0.177262	0.0364384	0.0251982	0.0287226	0.0424174	0.117122		0.0151573	0.0614877	0.010504	0.105222	0.0952288	0.0171799
YML109W	ZDS2	2.44337	1.69316	2.49566	2.08319	1.76868	2.12959		0.035187	0.0383629	0.0510101	0.0371485	0.031392	0.0276495		0.014401	0.109948	-0.0337652	0.0553703	0.0341673	0.00190661
YLR433C	CNA1	1.10705	0.880621	1.13191	0.886501	0.726631	1.03084		0.0347018	0.0406597	0.0345101	0.0232145	0.0211808	0.0225606		0.0313461	0.0957831	0.00166831	0.0775011	0.0475912	0.000142331
YDL046W	NPC2	5.84018	4.62735	5.79936	6.04819	6.95089	9.64674		0.0659679	0.193395	0.236013	0.181376	0.166129	0.0977105		0.0112955	0.0839663	0.00910159	0.0267468	0.0127978	-0.00723546
YCR019W	MAK32	0.311845	0.199561	0.223564	0.29913	0.405102	0.596519		0.0180416	0.053296	0.0361606	0.025543	0.0239376	0.020815		0.0578545	0.272182	0.184553	0.0587987	0.0396517	0.0171096
YCR079W	YCR079W	0.337684	0.426231	0.722695	0.977903	1.38069	1.00286		0.0758219	0.110608	0.065338	0.0539265	0.0813003	0.0434016		0.224535	0.18904	0.0743473	0.0100209	0.0234528	0.0742659
YJL048C	YJL048C	0.842741	1.47475	3.52693	4.91031	4.52764	3.34136		0.127905	0.458155	0.454483	0.266201	0.147843	0.0692909		0.151773	0.125576	0.0632938	0.019411	0.0511155	0.0488207
YHL047C	ARN2	0.326854	0.32253	0.482063	0.511173	0.540753	0.554764		0.0286658	0.0783002	0.110641	0.0701908	0.0528299	0.0280539		0.0877021	0.17716	0.179143	0.164151	0.107846	0.0683592
YLR290C	YLR290C	0.478323	0.439123	0.672372	0.731922	0.928099	1.62097		0.0118303	0.0453712	0.0438919	0.0265824	0.0254307	0.0257179		0.024733	0.086034	0.0202054	0.0328627	0.00769643	-0.0189719
YLR197W	SIK1	11.3234	7.81631	5.40397	1.23584	0.683007	0.962924		0.0984742	0.0237147	0.0279914	0.0196732	0.0132667	0.0277394		0.00869655	0.0989572	0.0567454	0.304757	0.0772002	0.000644938
YGR195W	SKI6	1.19799	1.12817	1.08606	0.706439	0.529102	0.803726		0.098765	0.0702199	0.0545791	0.0362228	0.0354762	0.0345009		0.0824421	0.0870714	0.0613609	0.137561	0.0885048	0.0227538
YNL042W	BOP3	2.66312	2.77016	6.85885	7.66753	7.62276	8.15452		0.0518385	0.188033	0.191079	0.101207	0.0748349	0.0440595		0.0194653	0.0348627	-0.0856097	-0.00214926	0.0120393	0.00272277
YOL012C	HTZ1	1.76084	2.10275	1.85846	1.98055	1.88592	2.14346		0.124295	0.192119	0.241071	0.130823	0.187174	0.121453		0.070588	0.0380169	0.130044	0.0819903	0.0896306	0.0644046
YOL101C	YOL101C	1.48782	1.00085	0.674654	0.67117	0.811537	1.49192		0.0353719	0.0233756	0.0294776	0.0160128	0.0328953	0.0208954		0.0237742	0.123004	0.0893631	0.0345191	0.0143055	-0.0188818
YNL039W	BDP1	1.99653	1.62765	2.9668	2.79218	2.95006	3.74294		0.0841871	0.118144	0.0982069	0.0579101	0.0585316	0.0515533		0.0421666	0.108175	-0.0364699	0.0390177	0.0147854	-0.000503771
YMR205C	PFK2	19.5634	14.9022	24.6868	27.0551	18.4737	15.973		0.31047	0.381622	0.666425	0.582667	0.560696	0.364828		0.0158699	0.0885554	-0.0450898	0.00582611	0.0640621	0.0369606
YOL103W	ITR2	2.2713	1.47751	1.67117	1.74778	1.80274	2.08837		0.0555331	0.059843	0.0744039	0.0519685	0.0552582	0.0434644		0.0244499	0.139489	0.0251163	0.0278698	0.0271497	0.0147574
YCR049C	YCR049C	0.247548	0.249363	0.304889	0.374688	0.338033	0.402337		0.0410407	0.124845	0.114932	0.0500447	0.0472353	0.0312282		0.165789	0.372013	0.381574	0.184387	0.147618	0.0877103
YCR107W	AAD3	0.264553	0.205912	0.310199	0.401559	0.473612	0.500992		0.0331648	0.0517273	0.0620845	0.0483322	0.0462481	0.0317225		0.125362	0.254671	0.160533	0.101098	0.0901241	0.0731897
YER061C	CEM1	0.813118	0.685838	1.26485	1.57556	2.26341	3.04448		0.0307733	0.0886166	0.0897229	0.0616276	0.0632523	0.0605148		0.0378461	0.126215	0.00659294	0.00945579	-0.00332322	0.00226512
YJL013C	MAD3	1.13874	0.942117	1.88233	2.34341	2.29202	2.85616		0.0397021	0.0872709	0.0895392	0.0575767	0.0443342	0.0329186		0.0348649	0.110689	-0.0329733	-0.00877971	0.0241378	-0.000642245
YHL027W	RIM101	1.31715	1.38732	2.77655	3.06013	2.73183	2.78695		0.113281	0.377983	0.376729	0.22982	0.192272	0.0878791		0.0860048	0.179779	0.0832468	0.0825159	0.0839389	0.047185
YLR201C	YLR201C	0.627979	0.660004	0.991001	1.04756	1.08853	1.21621		0.0200658	0.0709185	0.0784172	0.0486073	0.0442214	0.0333343		0.031953	0.0596934	0.0330802	0.0505763	0.0394677	0.0253508
YLR359W	ADE13	1.00172	0.780622	0.744803	0.499949	0.415871	0.540722		0.0307559	0.0585405	0.0746064	0.0549688	0.0452385	0.0266415		0.0307032	0.114387	0.095388	0.186008	0.128014	0.0532481
YGR207C	ETF-BETA	0.483465	0.401647	0.575846	0.497049	0.540944	0.857114		0.0770125	0.164162	0.197149	0.143288	0.128438	0.0985335		0.159293	0.348103	0.311381	0.339898	0.244184	0.117471
YNL037C	IDH1	1.04887	0.722935	1.08864	1.36346	1.55544	2.67983		0.817776	0.478225	0.466165	0.269681	0.175375	0.134477		0.779676	0.803232	0.423575	0.234883	0.130622	0.0337752
YOR012W	YOR012W	0.669192	0.653302	1.45996	1.78859	2.12133	2.03956		0.0581539	0.103748	0.11958	0.0676033	0.0871015	0.0547039		0.0869016	0.131583	-0.00345062	0.0169172	0.0226265	0.0362882
YOL096C	COQ3	0.844504	0.606181	0.948983	1.15041	1.62226	1.9272		0.0661632	0.130086	0.120294	0.073998	0.0824254	0.0493924		0.0783456	0.229796	0.0950137	0.0529513	0.022331	0.0242632
YOL126C	MDH2	1.34501	2.57062	13.5212	7.02924	4.29245	3.27563		0.17468	0.618651	0.23144	0.140673	0.0911957	0.0552923		0.129872	0.0493045	-0.156319	0.149806	0.0703175	0.0385491
YNL034W	YNL034W	0.109873	0.118041	0.455294	0.925731	1.08168	1.12871		0.0450984	0.121767	0.118369	0.0622048	0.0583365	0.040279		0.410458	0.862678	0.217943	-0.00529998	0.0441298	0.0407381
YOL081W	IRA2	0.966586	0.767794	4.90011	7.40589	8.60065	4.46812		0.0379835	0.182146	1.4613	1.50843	0.406768	0.0998155		0.0392966	0.198056	0.099243	0.15628	0.0931377	0.0845676
YKL018C-A	YKL018C-A	0.391979	0.374914	0.355482	0.336582	0.20506	0.372782		0.0711335	0.0992398	0.0800616	0.0390253	0.0496682	0.0485059		0.181473	0.239911	0.247672	0.175155	0.241035	0.118771
YEL017W	GTT3	3.9894	3.46088	5.13678	6.48936	7.32652	7.98784		0.0573445	0.197017	0.10964	0.114189	0.188694	0.118728		0.0143742	0.07072	-0.0198744	-0.0273888	0.0098636	0.0137577
YER101C	AST2	0.64415	0.615741	0.988194	1.13669	1.37311	1.42668		0.035486	0.084994	0.0683648	0.0402546	0.0404867	0.0272168		0.0550897	0.109937	0.0286787	0.0228691	0.0133148	0.0212214
YJL002C	OST1	10.4047	8.29407	9.41782	7.68804	8.75586	12.7015		0.0469754	0.0855797	0.132743	0.085869	0.102813	0.0777009		0.00451484	0.0639485	-0.00584428	0.0533239	-0.00152703	-0.0179344
YHL024W	RIM4	0.827594	0.998453	4.03137	4.31254	3.91386	5.05034		0.0782739	0.383954	0.338991	0.213121	0.28825	0.101139		0.0945802	0.228276	-0.0288693	0.0519393	0.0721498	0.0239861
YLR194C	YLR194C	5.66257	5.91171	12.7485	22.2614	27.8566	26.2747		0.760052	1.38429	2.41471	1.89038	2.21061	1.09701		0.134224	0.180462	0.101045	0.0141041	0.0595	0.0625788
YLR378C	SEC61	26.0267	18.2623	21.7299	22.3398	28.1492	39.4388		0.158096	0.290813	0.500458	0.385378	0.413952	0.200999		0.00607436	0.0991354	-0.00500743	0.0145292	-0.00717658	-0.0147344
YLR001C	YLR001C	3.35175	4.66208	6.95889	10.1015	11.0494	14.5628		0.0470311	0.147088	0.113538	0.074331	0.0627479	0.0224764		0.0140318	-0.0584018	-0.0341688	-0.0631911	-0.00250071	-0.0162824
YGR267C	FOL2	1.94847	1.71234	2.10263	2.29315	2.06357	2.02189		0.114867	0.254826	0.219716	0.167768	0.147792	0.082222		0.0589525	0.137508	0.0931198	0.0699275	0.0829129	0.055778
YNL001W	DOM34	0.984526	0.601062	0.717785	0.567113	0.611832	0.655204		0.0644367	0.0845953	0.0954104	0.0733399	0.0660161	0.067926		0.0654495	0.224823	0.111021	0.178778	0.108768	0.100391
YOR139C	YOR139C	1.44176	0.850748	1.69133	1.77093	1.76994	2.0275		0.0964301	0.133262	0.0816473	0.0630378	0.0739652	0.0591049		0.0668838	0.241507	-0.00975185	0.0323869	0.0389676	0.0250167
YOR028C	CIN5	1.59169	3.48789	15.7356	5.72738	2.73544	2.28413		0.0387162	0.153817	0.0714727	0.0242		0.0133019		0.024324	-0.157203	-0.19746	0.206985	0.0434746
YNL287W	SEC21	7.39419	7.30896	5.7063	6.34952	6.54222	9.19566		0.0415832	0.117398	0.170318	0.15578	0.116664	0.0778627		0.00562377	0.0137519	0.0580687	0.00568384	0.0180652	-0.0117374
YML099W-A	YML099W-A	1.23145	1.01194	1.12675	1.0735	0.887512	1.38027		0.0751778	0.111609	0.0520305	0.0424312	0.0477633	0.0492161		0.0610483	0.134825	0.0590504	0.0524456	0.0659669	0.0116936
YCR064C	YCR064C	0.26978	0.197246	0.401747	0.686766	0.927637	0.900087		0.100653	0.0452965	0.0301847	0.0207272	0.0276693	0.0355522		0.373091	0.375596	0.0273881	-0.0582945	0.000147368	0.037139
YGL225W	VGR4	2.37996	1.80766	1.84182	1.52123	1.19457	1.4931		0.0428552	0.0619716	0.0785312	0.0622318	0.0530496	0.0378409		0.0180067	0.0944295	0.0359902	0.080154	0.0669962	0.0176509
YGL208W	SIP2	0.375795	0.345321	0.640126	0.823526	1.90063	1.59429		0.0398041	0.0901878	0.0838442	0.0502606	0.0590612	0.0468331		0.10592	0.212434	0.087769	0.0405797	-0.0402006	0.0428186
YJR032W	CPR7	1.13726	0.79816	1.03913	0.806721	0.704508	0.89814		0.0362609	0.0497845	0.0546712	0.0350644	0.0388714	0.0348779		0.0318844	0.134793	0.0194005	0.0991365	0.063203	0.028369
YHR028C	DAP2	1.43557	1.13917	1.93646	2.11611	2.36538	3.0905		0.0849647	0.266886	0.221677	0.165412	0.172468	0.158432		0.0591852	0.207119	0.0814208	0.0766618	0.0640839	0.040907
YLR126C	YLR126C	0.223105	0.175788	0.299866	0.376361	0.402009	0.598365		0.0510807	0.0757376	0.112037	0.0793108	0.129655	0.140181		0.228954	0.405728	0.317953	0.224257	0.28515	0.226258
YML118W	NGL3	0.129247	0.216937	0.949777	1.60941	1.73314	1.65397		0.0326954	0.130586	0.216703	0.1517	0.152928	0.114401		0.252969	0.391034	0.11812	0.0396888	0.0833504	0.0805255
YLR127C	APC2	2.10435	1.245	2.22655	2.65064	3.36322	4.83135		0.0404919	0.0678236	0.124034	0.0800783	0.0725457	0.0817339		0.019242	0.166225	-0.0262541	0.00699058	0.00168167	-0.00678285
YNR003C	RPC34	1.02812	0.725066	0.799102	0.775927	0.555315	0.607366		0.0743864	0.0579505	0.0618687	0.0405855	0.0473755	0.0466436		0.072352	0.163958	0.0646654	0.0702022	0.102952	0.0737739
YOR169C	YOR169C	5.19251	2.83808	4.72549	3.05794	1.21944	1.67192		0.133488	0.146119	0.0916274	0.0408218	0.0339012	0.0399011		0.0257077	0.188465	-0.0399965	0.104108	0.111932	0.00317645
YOR065W	CYT1	3.88411	3.60603	6.08698	8.26299	4.67275	6.60626		0.174374	0.332067	0.324929	0.176759	0.120191	0.0640786		0.0448942	0.0875524	-0.00535074	-0.0255697	0.0808455	-0.00806312
YOR032C	HMS1	1.29142	1.56881	3.68805	3.64041	2.59953	2.96587		0.149201	0.723474	0.400126	0.161236	0.142358	0.0917084		0.115533	0.289199	0.088579	0.0771578	0.0835205	0.031847
YOL157C	YOL157C	0.779997	0.56031	0.711041	0.66392	0.620081	0.690902		0.0210455	0.0376698	0.0510914	0.0334584	0.0389839	0.033641		0.0269816	0.12861	0.0362086	0.0745559	0.0639291	0.0469368
YNL243W	SLA2	2.44013	1.81644	1.99345	2.25387	2.29122	3.46077		0.0799301	0.146514	0.175398	0.0939799	0.0977743	0.0714776		0.0327565	0.129458	0.071562	0.0381936	0.0405977	0.00037506
YML094W	GIM5	3.84751	3.45805	4.43776	4.03872	2.66131	3.56179		0.0359217	0.0448735	0.0626253	0.0516761	0.081802	0.063741		0.00933633	0.0378194	-0.021974	0.0323307	0.0628262	0.00267152
YLR363W-A	YLR363W-A	1.14894	0.662912	0.736938	0.194361	0.349356	0.303723		0.0477932	0.0294931	0.0316082	0.0228134	0.0268508	0.0390024		0.0415977	0.18138	0.0285449	0.343591	0.0341871	0.117876
YGL175C	SAE2	1.31573	0.721875	1.60898	2.7464	3.79533	5.1758		0.0298568	0.0786491	0.0979294	0.0688811	0.0765538	0.066065		0.0226921	0.210833	-0.0338079	-0.0667781	-0.00984606	-0.00610631
YGL194C	HOS2	0.781955	0.648297	1.07745	1.29457	1.28946	1.45898		0.0551558	0.0899488	0.0936738	0.070466	0.0813458	0.0603584		0.0705357	0.152058	0.0350592	0.0322206	0.0595617	0.0417386
YJR049C	UTR1	1.21117	1.00901	1.77294	2.32409	2.53752	1.9464		0.118922	0.226823	0.243343	0.115353	0.100104	0.0783715		0.0981881	0.210711	0.0886626	0.0327386	0.0352378	0.0590586
YHR031C	RRM3	0.40085	0.369282	0.57517	0.665249	0.888434	0.492063		0.0716898	0.133408	0.142688	0.0958612	0.0991229	0.0715407		0.178845	0.30525	0.220542	0.156897	0.0949514	0.176099
YLR102C	APC9	0.613336	0.392994	1.12481	1.60692	1.98541	3.49575		0.0687221	0.11551	0.120359	0.0596593	0.0901121	0.0941797		0.112046	0.316361	0.0175449	-0.00462393	0.0208474	-0.00580636
YML116W	ATR1	0.426844	0.306703	0.611788	0.742085	0.81024	0.958947		0.0531885	0.0835615	0.0875549	0.056594	0.0542705	0.0500938		0.124609	0.284659	0.0888326	0.0663505	0.0622248	0.0463436
YLR148W	PEP3	1.54979	1.59548	1.34463	2.28901	1.35967	2.04808		0.0354278	0.0810881	0.0784538	0.0432234	0.0109396	0.0239995		0.0228598	0.0300481	0.0791638	-0.0709667	0.0667176	-0.0189515
YHR038W	FIL1	0.274261	0.235101	0.393095	0.557981	0.895248	0.833406		0.0468943	0.0930994	0.108369	0.0784576	0.0756415	0.0490265		0.170984	0.338921	0.239233	0.121789	0.0581183	0.0750446
YNR035C	ARC35	1.90226	1.89249	2.36165	3.11301	3.46629	4.26964		0.0760072	0.15875	0.168359	0.116691	0.144884	0.122136		0.0399563	0.0641096	0.0452597	-0.00281953	0.0291752	0.0194704
YOR252W	YOR252W	3.71437	2.16058	0.913855	0.870169	0.826512	1.50317		0.0916732	0.0508237	0.0649127	0.0343065	0.0496704	0.0470084		0.0246807	0.16028	0.167373	0.064546	0.055634	2.93439e-05
YOR107W	RGS2	1.10732	0.703654	0.799274	1.23954	1.66021	1.83182		0.303619	0.291011	0.188498	0.0959842	0.103427	0.0756887		0.274193	0.468624	0.274965	0.0507543	0.0395118	0.043286
YOL015W	YOL015W	0.319315	0.762849	3.36998	3.61279	2.79471	2.19258		0.0185855	0.297405	0.30731	0.159484	0.128549	0.0642548		0.0582042	0.101658	-0.0348838	0.0519624	0.0710014	0.0551157
YNL049C	SFB2	3.75854	2.63027	3.15699	3.94448	5.6562	9.73085		0.0705739	0.270308	0.250228	0.162902	0.195819	0.150345		0.0187769	0.147245	0.0632516	0.0136618	0.00173422	-0.015383
YPL047W	YPL047W	0.898563	0.729282	0.707286	0.887968	0.938299	1.16652		0.0564061	0.116308	0.152243	0.0807012	0.0748271	0.0562416		0.0627736	0.163953	0.197601	0.0962477	0.0789457	0.0453642
YNL280C	ERG24	0.765776	0.666775	0.846339	0.800191	0.69997	0.7187		0.0641537	0.132727	0.138792	0.099503	0.1253	0.0810723		0.0837761	0.179129	0.143413	0.153461	0.17101	0.133862
YGL040C	HEM2	5.83292	1.07944	3.15833	2.898	3.15231	4.06054		0.134889	0.157405	0.114709	0.0915987	0.0951193	0.0810333		0.0231254	0.491279	-0.0785715	0.0511807	0.0224401	0.0063944
YGL090W	LIF1	0.747303	0.494441	0.815379	1.24576	1.71021	2.50333		0.0827424	0.124625	0.171659	0.11808	0.135733	0.10474		0.110721	0.285967	0.155779	0.0553301	0.0541962	0.029336
YJR076C	CDC11	7.1164	5.23778	5.82308	7.49101	11.7089	19.2343		0.108081	0.160828	0.267371	0.219521	0.292707	0.201901		0.0151876	0.0990456	0.0238387	-0.0134967	-0.0174854	-0.0187978
YHR064C	SSZ1	2.90313	2.15577	2.18981	1.98489	0.945622	0.74138		0.0672229	0.0375667	0.0345695	0.0300099	0.0397544	0.0397571		0.0231553	0.0951087	0.0143289	0.0351189	0.101257	0.0656471
YLR059C	YNT20	2.38925	2.80523	1.47333	1.80363	2.11669	2.79717		0.0614305	0.0644701	0.147234	0.117454	0.177192	0.126116		0.0257112	-0.0158435	0.149698	0.040061	0.0602559	0.0404252
YML023C	YML023C	0.42293	0.241094	0.278621	0.292107	0.358861	0.469403		0.0455742	0.0349287	0.0273558	0.0199975	0.0221421	0.0246068		0.107758	0.268212	0.096808	0.0726303	0.0441577	0.0372075
YLR240W	VPS34	1.11238	0.864544	1.53177	2.09823	2.60439	3.06834		0.0325623	0.101526	0.13897	0.0822897	0.066925	0.0465464		0.0292727	0.135129	0.0210726	-0.00146188	0.0101494	0.00825616
YHR041C	SRB2	0.420103	0.385568	0.366224	0.373135	0.333931	0.433291		0.0838819	0.108612	0.0710503	0.0490772	0.0502784	0.0390877		0.19967	0.26777	0.234826	0.154742	0.154165	0.0923758
YNR041C	COQ2	0.590122	0.584491	0.963171	1.37885	2.08049	1.72803		0.0671297	0.113978	0.105006	0.0680011	0.0828576	0.0648963		0.113756	0.160941	0.0697462	0.00284796	0.00303417	0.0519993
YOR263C	YOR263C	3.52074	2.25645	2.34496	3.7681	5.08566	4.5107		0.10542	0.0919847	0.110736	0.0850843	0.0914681	0.0660674		0.0299427	0.146468	0.038735	-0.061565	-0.0098347	0.0249057
YOR120W	GCY1	0.361889	0.328778	0.595713	1.05437	1.48042	2.77646		0.0298069	0.0925596	0.15312	0.0797026	0.149962	0.0744588		0.0823648	0.215524	0.185748	0.0286467	0.0587245	0.00885359
YOR190W	SPR1	0.451941	0.639264	1.46573	2.87858	5.65677	4.07889		0.0890831	0.657794	0.449344	0.35813	0.407577	0.178585		0.197112	0.772712	0.332015	0.0540757	0.0245118	0.0814445
YOR027W	STI1	10.4979	17.7908	54.8721	92.9139	117.689	78.9491		0.663788	3.65143	3.34195	2.06552	1.1736	0.311382		0.0632306	0.025286	-0.0508347	-0.0668222	-0.00811933	0.0359538
YNL023C	FAP1	8.58553	6.73437	11.1717	15.9817	17.9933	19.6963		0.0803645	0.267298	0.284578	0.205857	0.21622	0.160059		0.00936046	0.0843538	-0.0405056	-0.0530858	0.000578629	0.00352051
YML026C	RPS18B	12.8046	10.4897	9.05442	7.38766	2.70275	2.95613		0.20772	0.109529	0.0486851	0.0338166	0.0300886	0.0303453		0.0162222	0.0633998	0.0290816	0.045746	0.107964	0.00430518
YCR085W	YCR085W	0.101907	0.1643	0.542057	1.06858	1.41139	0.853388					0.00713253	0.00589361	0.0134066		0	-0.0225013	0.0452482
YGL059W	YGL059W	1.05943	1.18194	2.53979	2.84786	3.02703	3.19396		0.0242946	0.143494	0.145925	0.0861732	0.0574917	0.0438012		0.0229317	0.0492225	-0.0268241	0.0200028	0.0181731	0.0123527
YJR078W	BNA2	0.2165	0.0821117	1.35308	4.15499	12.1224	16.5276		0.00385178	0.0317956	0.41971	0.365131	0.529936	0.445827		0.0177911	0.420072	0.0801202	-0.0621363	-0.0453549	0.0119961
YHR074W	QNS1	2.5562	1.90818	2.62404	3.00505	3.2791	3.59093		0.0337358	0.097023	0.0764784	0.0560322	0.056713	0.0409393		0.0131977	0.103906	-0.00680262	-0.00350085	0.00921374	0.00766802
YLR052W	IES3	2.72435	2.13262	2.73884	3.87963	3.57641	4.23364		0.108911	0.169801	0.196906	0.128826	0.125018	0.0921633		0.0399767	0.120516	0.0397715	-0.0196235	0.0422532	0.0156006
YMR004W	MVP1	2.41172	1.9291	3.3623	4.63048	6.13369	8.12765		0.0525401	0.137464	0.204936	0.158698	0.159363	0.106055		0.0217853	0.101481	-0.0129086	-0.017946	0.00164	-0.00134475
YLR263W	RED1	3.76949	2.01983	5.96502	8.09023	13.8184	9.37228		0.109551	0.240294	0.203524	0.134854	0.0246186	0.0347324		0.0290626	0.224923	-0.0897195	-0.0364187	-0.0455461	0.0303703
YHR128W	FUR1	26.075	15.5299	13.8106	9.57404	3.39415	3.77171		0.243668	0.0643951	0.0386417	0.0193038	0.0339482	0.0632358		0.00934487	0.136924	0.0202467	0.0757639	0.108847	0.00605588
YBL092W	RPL32	17.1075	13.7728	12.8968	13.3695	5.08572	6.81234		0.285152	0.106989	0.0821872	0.060854	0.0591605	0.0393206		0.0166683	0.0667708	0.0164771	-0.00174253	0.104227	-0.012496
YOR369C	RPS12	2.56412	1.70252	1.57158	1.53595	0.616314	0.356217		0.128462	0.0306156	0.0172993	0.0068873	0.0308894	0.0505522		0.0500999	0.138704	0.0259552	0.0123405	0.114169	0.13964
YOR251C	YOR251C	0.440797	0.325896	0.309112	0.407227	0.387015	0.847522		0.0472826	0.0707344	0.0786189	0.043828	0.0465751	0.0739683		0.107266	0.23928	0.247966	0.11031	0.120212	0.0449235
YOR154W	YOR154W	1.48404	1.04432	1.28268	1.2276	1.25495	1.65708		0.0443409	0.0691705	0.073395	0.0413574	0.0416921	0.0318046		0.0298786	0.134833	0.0319208	0.0539509	0.0312221	0.00548294
YOR005C	DNL4	1.28916	1.03535	2.06215	3.069	3.44316	3.97947		0.0489317	0.133845	0.17828	0.116699	0.106597	0.0768811		0.0379564	0.137925	0.00615448	-0.0208958	0.0226888	0.01424
YNL162W-A	YNL162W-A	3.33583	2.15988	2.51652	2.48198	1.9816	2.94622		0.0397629	0.0266209	0.0507292	0.038137	0.0482352	0.0484784		0.0119199	0.120922	-0.00524783	0.0205129	0.0422854	-0.00841494
YGR048W	UFD1	0.698587	0.460303	1.0115	1.77271	2.8946	4.30016		0.102674	0.168019	0.330807	0.289048	0.35737	0.230111		0.146973	0.367613	0.237627	0.109188	0.0894489	0.0505479
YGR193C	PDX1	4.29578	3.7617	6.26878	6.38061	6.48383	7.85932		0.0710939	0.183366	0.160679	0.0891621	0.0805974	0.0622045		0.0165497	0.06552	-0.0374635	0.0161449	0.0115994	-0.00373887
YJR125C	ENT3	4.86636	4.39204	6.71725	7.37204	7.1101	8.76226		0.0798413	0.14703	0.123314	0.0624607	0.0627694	0.0470332		0.0164068	0.0504701	-0.0356667	-0.00541412	0.0122787	-0.00796607
YHR103W	SBE22	4.26073	3.09391	3.48915	4.76056	5.38753	5.19172		0.199796	0.455627	0.33653	0.204638	0.145764	0.093809		0.0468926	0.17571	0.100346	0.00390888	0.0218709	0.0250214
YLL027W	ISA1	3.09073	2.91326	3.24672	4.25773	8.72472	10.591		0.646033	7.39243	4.93343	2.33845	1.82204	0.34453		0.209023	2.28432	1.58769	0.699334	0.213971	0.0824691
YMR029C	FAR8	1.5802	1.31507	2.4768	2.94841	3.14862	3.68843		0.0473071	0.152409	0.155235	0.0964732	0.0813434	0.0608867		0.0299373	0.118492	-0.00642284	0.0115375	0.0224633	0.00946091
YLR357W	RSC2	5.50466	3.1224	3.43133	4.15543	5.09327	6.66926		0.153449	0.195339	0.227573	0.141334	0.163643	0.138893		0.0278762	0.185361	0.0512275	0.0103305	0.0127213	0.00655765
YHR136C	SPL2	2.50798	1.44069	1.30416	0.999655	1.46959	1.95106		0.212353	0.149789	0.341666	0.194583	0.22433	0.0493336		0.0846707	0.234126	0.212534	0.27954	0.128927	0.0527335
YPL138C	SPP1	1.09782	1.04068	1.32767	1.31921	1.48797	2.27477		0.0697278	0.0803141	0.090185	0.0534051	0.0672027	0.0660318		0.063515	0.0839527	0.0373438	0.0548924	0.0311132	0.00551319
YOR382W	FIT2	0.687763	0.517403	1.01246	1.59233	1.84857	1.80562		0.031135	0.0590703	0.0493293	0.0214514	0.0230233	0.0220794		0.0452699	0.149912	-0.0216014	-0.0619973	-0.00197339	0.0140602
YOR279C	RFM1	0.325425	0.282455	0.353527	0.480058	0.553156	0.650303		0.0811571	0.102524	0.101321	0.0507667	0.0582339	0.0520578		0.249388	0.351098	0.278479	0.114368	0.0914736	0.0780573
YOR245C	DGA1	0.908132	0.704264	1.27067	1.91015	2.58371	3.47292		0.0570166	0.165499	0.202754	0.116177	0.106935	0.08929		0.0627845	0.214565	0.103241	0.0193613	0.0195113	0.0112766
YOR175C	YOR175C	0.877825	0.76883	1.00112	0.938509	0.645687	0.826278		0.043319	0.0938018	0.0718749	0.0445852	0.050289	0.0533629		0.0493481	0.119467	0.0548371	0.0722504	0.100534	0.0523666
YOR038C	HIR2	2.01128	0.931165	1.03274	1.18059	1.27761	1.89125		0.0365738	0.0532786	0.0525856	0.0351719	0.0388937	0.036684		0.0181844	0.227411	0.0390294	0.0128788	0.0222565	-0.00383505
YMR075C-A	YMR075C-A	4.44765	3.41806	4.19247	3.94051	2.71052	2.81556		0.0433092	0.0446402	0.0284794	0.019952	0.0188661	0.0206693		0.00973754	0.0771776	-0.0194626	0.0183358	0.0433941	0.00443176
YCR096C	HMRA2	0.72585	0.647082	1.11319	1.68543	2.03811	2.12998		0.0398035	0.0685929	0.133144	0.0996992	0.0966753	0.0616337		0.0548371	0.109647	0.0401912	0.00137243	0.0335916	0.0341393
YGR058W	YGR058W	2.71645	1.88816	1.89336	2.03832	2.18658	3.69405		0.0491999	0.0376144	0.0609574	0.0298884	0.0437779	0.0542529		0.0181118	0.110051	0.0258742	0.00833182	0.0104533	-0.0202949
YGR202C	PCT1	1.64933	1.62145	2.19519	2.26359	1.84522	2.61192		0.149922	0.315769	0.360471	0.180689	0.193208	0.153256		0.0908983	0.151838	0.132984	0.11133	0.114085	0.0510499
YJR136C	YJR136C	0.598907	0.422565	0.29366	0.54038	0.648322	0.75662		0.0353736	0.0679319	0.0861279	0.0521221	0.0507464	0.0430046		0.0590636	0.195965	0.29134	0.0453613	0.0675841	0.0544627
YHR108W	GGA2	7.33501	6.13707	8.28385	7.80199	7.82546	8.21257		0.0566931	0.119072	0.14423	0.10369	0.0884407	0.0439323		0.00772911	0.0578777	-0.0244421	0.0273746	0.0119664	0.00481203
YLL038C	ENT4	0.956032	0.783357	1.08261	1.77748	1.90796	2.57016		0.147759	0.298937	0.511312	0.269415	0.190866	0.107012		0.154554	0.332238	0.408768	0.159555	0.113124	0.0429358
YMR036C	MIH1	1.70873	1.49654	3.22639	4.5957	5.51077	6.74155		0.0407809	0.0993516	0.147224	0.0923174	0.0970579	0.0766909		0.0238662	0.078078	-0.0543612	-0.039437	0.000666976	-0.000171996
YLR373C	VID22	7.23445	7.36071	9.02807	12.5784	15.9547	21.2799		0.0609661	0.0644826	0.142303	0.115693	0.112114	0.1153		0.0084272	0.00424652	-0.0165968	-0.054152	-0.0157008	-0.0144109
YHR148W	IMP3	2.26562	1.05744	0.646142	0.462565	0.52241	0.55891		0.047835		0.00990338	0.00278048	0.00908563	0.020262		0.0211134	0.136041	0.0781016	-0.000140883	0.0228607
YPL088W	YPL088W	0.674838	0.583465	0.811677	1.19166	1.50176	2.098		0.0993845	0.225445	0.33278	0.233	0.293774	0.249442		0.147272	0.320107	0.360212	0.192859	0.173233	0.118776
YPL192C	PRM3	0.454246	0.255319	0.566934	0.633875	0.953732	1.14344		0.0264326	0.130926	0.142327	0.0773431	0.0918621	0.0784245		0.0581901	0.436739	0.20873	0.152767	0.0658638	0.0663602
YPL273W	SAM4	6.682	5.57808	5.03519	4.64805	2.72586	2.15153		0.0888405	0.0491962	0.0550043	0.0585803	0.0668301	0.0716543		0.0132955	0.0563241	0.0244949	0.0277794	0.0714345	0.0459216
YPL265W	DIP5	1.74681	2.65963	4.57059	4.69501	2.89639	2.37501		0.118978	1.09801	0.24552	0.0972665	0.0600712	0.0416754		0.0681118	0.196121	0.0946186	0.0311865	0.0694747	0.0334189
YOR219C	STE13	2.70041	5.44561	10.2557	14.1884	11.9729	10.2281		0.101007	0.73983	0.456404	0.289324	0.252121	0.149583		0.0374044	-0.0700237	-0.0111778	-0.033768	0.0377163	0.0291598
YCR104W	PAU3	0.0350922	0.0206392	0.0562355	0.0905202	0.189392	0.130385		0.00242491	0.00444062	0.0138879	0.00853601	0.00915452	0.00484063		0.0691011	0.271782	0.115378	0.0570068	-0.00750528	0.0700028
YGR163W	GTR2	1.31188	1.14531	1.38169	1.59276	2.40937	3.22563		0.0522251	0.0955843	0.0905655	0.0607057	0.0732877	0.056747		0.0398094	0.0955969	0.046578	0.0222437	-0.00740682	0.00234668
YGR285C	ZUO1	10.5967	8.59234	8.63773	6.30029	2.98368	3.0833		0.194396	0.100112	0.12115	0.0952379	0.111919	0.0666605		0.0183449	0.0676827	0.0120609	0.0777712	0.0998806	0.0266309
YKL082C	RRP14	15.476	12.732	21.2834	20.9243	13.4511	5.31738		0.2418	0.263151	0.600334	0.356106	0.0957576	0.0844345		0.0156242	0.0668606	-0.0476749	0.0259204	0.0570727	0.0773349
YHR150W	PEX28	1.79003	1.31533	1.46428	1.6434	1.64469	2.15971		0.0412639	0.0827564	0.0732692	0.0413286	0.0433758	0.0341346		0.0230521	0.118818	0.0405826	0.013731	0.0256886	0.00100445
YKR060W	UTP30	2.24467	1.77628	1.65441	1.89842	2.17334	2.4418		0.110172	0.834404	1.02022	0.580174	0.500468	0.112411		0.0490817	0.341798	0.592088	0.378301	0.238869	0.103473
YMR131C	RRB1	9.19608	7.7289	5.63794	2.23484	0.637781	1.22794		0.0992728	0.0306603	0.0238864	0.0163365	0.0212498	0.0343772		0.0107951	0.051066	0.0491842	0.190752	0.143029	-0.0158457
YML093W	UTP14	17.7317	10.2709	8.6159	1.77195	2.60538	2.95651		0.306552	0.0767279	0.11774	0.0638108	0.0782444	0.0937049		0.0172883	0.150091	0.0355718	0.340328	-0.00566197	0.0219667
YIL020C	HIS6	1.81103	1.69364	2.03147	1.44412	0.930761	0.853148		0.0248788	0.0539241	0.0285318	0.0154888	0.0118758	0.0107986		0.0137373	0.039468	-0.00376225	0.0809503	0.0557639	0.0188897
YNL326C	YNL326C	1.22359	0.863785	1.32464	1.3929	1.38011	1.67546		0.0547371	0.1262	0.138055	0.100421	0.0876201	0.0521002		0.0447348	0.180643	0.0601027	0.0767149	0.0682581	0.0308449
YDL092W	SRP14	4.79651	3.63124	6.44516	6.65826	6.80959	8.22224		0.152553	0.503207	0.525756	0.38539	0.341184	0.171596		0.0318051	0.153341	0.0222278	0.0624152	0.0513528	0.0201099
YBR067C	TIP1	10.9753	14.5041	39.9599	57.0569	52.6751	28.3517		0.177484	0.962133	0.866677	0.40487	0.186244	0.0411021		0.0161713	-0.0251097	-0.105819	-0.0576529	0.0133325	0.0470414
YDL153C	SAS10	3.89367	3.05876	2.94526	0.927854	0.24198	0.563432		0.13589	0.0294513	0.0447075	0.0147844	0.0170364	0.0208687		0.0349002	0.0835356	0.0177902	0.248238	0.172815	-0.0101412
YDL073W	YDL073W	2.2544	1.37674	1.84714	1.94551	2.15013	2.31026		0.0606919	0.0950119	0.11225	0.0874965	0.075092	0.0485806		0.0269215	0.16939	0.0226783	0.0420463	0.02947	0.0222711
YBL068W	PRS4	4.46569	3.20891	4.32763	2.10965	0.902703	0.980968		0.0703391	0.0225762	0.00722752	0.0166214	0.0114186	0.0286021		0.015751	0.0945983	-0.0386126	0.147933	0.0951295	0.0156634
YBR084C-A	RPL19A	15.0707	13.8855	15.1287	11.8745	2.93676	1.87574		0.269999	0.0834824	0.050281	0.0365247	0.042474	0.0605187		0.0179155	0.0325767	-0.00765615	0.0516448	0.147114	0.0548854
YIR004W	DJP1	4.57511	3.31077	3.24878	3.26933	3.13088	4.1554		0.150686	0.248628	0.206334	0.126364	0.121193	0.085772		0.0329361	0.133835	0.0716132	0.0492772	0.0429919	0.00820294
YIL091C	YIL091C	3.494	2.30423	1.4506	1.03894	0.877707	1.17329		0.0851442	0.0235189	0.0363098	0.0275201	0.0236511	0.0222973		0.0243687	0.122557	0.0830503	0.0926435	0.043639	0.00181573
YMR157C	YMR157C	0.674041	0.579535	0.708479	0.674522	0.847917	0.988731		0.0467591	0.123054	0.125506	0.088525	0.0839362	0.0530796		0.0693713	0.182133	0.161712	0.161536	0.0885941	0.060661
YJR152W	DAL5	0.927155	1.24854	2.95236	3.14114	3.48406	2.29672		0.0736881	0.219921	0.15249	0.0860947	0.0740794	0.0837302		0.0794777	0.0635278	-0.0270493	0.026506	0.0137847	0.058513
YJL176C	SWI3	4.95632	3.87917	6.17393	5.84895	5.7887	5.79274		0.0673725	0.118436	0.118112	0.0688892	0.061156	0.0370454		0.0135932	0.0828604	-0.0421892	0.0262675	0.0121921	0.00837748
YHR152W	SPO12	8.53874	5.70325	8.8432	6.35288	2.36054	5.01801		0.127996	0.0324636	0.00482371	0.00304092		0.0320544		0.01499	0.111986	-0.0599007	0.0666497	0.0130736
YPL087W	YDC1	0.271644	0.290724	0.62147	0.919026	1.11711	1.42769		0.112778	0.263586	0.262862	0.196854	0.199487	0.16851		0.415168	0.759512	0.410191	0.207121	0.17103	0.120023
YPL185W	YPL185W	0.124061	0.420555		0.986261		1.42355		0.031654	0.114337	0.102813	0.0504767	0.0552004	0.052331		0.255148	-0.00464076	0.0445043	0.0271393
YPL266W	DIM1	2.23739	1.62533	0.667896	0.401529	0.535934	0.729701		0.0553923	0.165405	0.0672735	0.0487713	0.0404247	0.0350707		0.0247576	0.141147	0.235286	0.214482	0.0645573	0.0369409
YOR316C	COT1	8.19557	6.60023	9.52136	10.0004	9.98265	11.885		0.156753	0.439655	0.193946	0.103285	0.125695	0.133261		0.0191266	0.0961186	-0.0122621	0.00537088	0.0116594	-0.000541036
YPL243W	SRP68	3.55554	2.61395	2.34765	2.10345	2.16529	3.42158		0.0826167	0.0809691	0.0972669	0.0756044	0.0925688	0.0933994		0.0232361	0.103882	0.0516364	0.0607314	0.0366801	0.00112723
YOR335C	ALA1	4.57466	3.22237	2.18872	1.2955	0.85774	1.36714		0.10615	0.10477	0.0842614	0.0668601	0.0762158	0.0770179		0.0232038	0.115249	0.0909671	0.150044	0.112064	0.0355339
YNR046W	YNR046W	4.8366	4.00217	4.03765	2.81708	1.36851	1.74461		0.047144	0.0561714	0.0301096	0.0303098	0.0243106	0.0200094		0.00974733	0.0591313	0.00945734	0.0810096	0.0862845	-0.00301854
YGR165W	MRPS35	1.95963	1.33255	1.17333	1.06224	1.67973	2.70424		0.0869065	0.124814	0.100823	0.0565649	0.0665965	0.0621484		0.0443484	0.164185	0.107889	0.0891593	-0.000130006	-0.00398796
YHL003C	LAG1	0.721895	0.722378	0.877592	0.982004	0.93386	0.961904		0.0523124	0.0932109	0.0670982	0.0426869	0.0371632	0.0356627		0.0724653	0.102506	0.0705966	0.0361007	0.046568	0.0361811
YKL081W	TEF4	31.6229	25.0895	22.0502	14.3601	3.87433	4.49096		0.224731	0.0794201	0.0643759	0.0410697	0.0437147	0.0526157		0.00710658	0.0631541	0.0215153	0.0887259	0.137146	0.00101372
YHR161C	YAP1801	1.44395	1.90726	4.34363	5.18125	4.99321	5.53445		0.0487722	0.306938	0.222934	0.117478	0.0875338	0.05464		0.0337769	0.0388896	-0.0265207	0.000576396	0.0237809	0.00612885
YKR055W	RHO4	0.94269	0.919759	1.08591	1.16305	1.11373	1.46566		0.0283723	0.07168	0.0676886	0.0360131	0.0324173	0.0296721		0.0300972	0.0608703	0.0455499	0.0319886	0.0343209	0.00457637
YMR140W	SIP5	2.85494	2.54316	8.01667	10.8742	11.2551	12.5195		0.101686	0.28737	0.271204	0.177811	0.148386	0.101322		0.0356175	0.103757	-0.101162	-0.0367703	0.0112737	0.00290971
YML065W	ORC1	3.02962	2.34788	2.78797	3.15787	3.99022	4.33977		0.0538043	0.108135	0.102869	0.0652522	0.0745321	0.0499533		0.0177594	0.0948673	0.0165966	0.00335105	-0.0037533	0.00886508
YHR180W	YHR180W	0.295804	0.251137	0.303072	0.563795	0.941557	1.72551		0.0247872	0.044573	0.0633207	0.0459876	0.0498615	0.0496911		0.083796	0.173443	0.171375	0.00568741	0.0135017	-0.00468023
YPL050C	MNN9	4.35827	3.0542	2.71726	2.26101	2.09738	3.49505		0.0643399	0.0829012	0.0799252	0.0549449	0.0703082	0.0668205		0.0147627	0.109423	0.0449827	0.0637973	0.036499	-0.0112285
YPR082C	DIB1	1.15872	0.778398	0.828857	0.590298	0.680444	1.69586		0.0642172	0.14115	0.110015	0.0714203	0.073584	0.0669447		0.055421	0.215866	0.143393	0.196018	0.099043	-0.00187452
YPR013C	YPR013C	2.3749	2.20824	2.84083	3.23491	2.98497	4.25121		0.299287	0.634061	0.366984	0.18481	0.166806	0.107113		0.126021	0.234412	0.150122	0.0631088	0.0645224	0.0125244
YPL126W	NAN1	14.6049	9.20712	10.4537	6.52468	0.805805	2.51318		0.121549	0.0372752	0.0270322	0.0211296	0.0225024	0.0429699		0.00832244	0.121943	-0.014834	0.0971728	0.220844	-0.0586597
YMR244C-A	YMR244C-A	1.14356	0.87318	0.911773	1.4632	1.25459	0.891407		0.085738	0.358767	0.146981	0.107047	0.108024	0.056801		0.0749747	0.325195	0.24353	0.0138928	0.0957003	0.0994301
YEL054C	RPL12A	12.4683	8.92556	8.33168	6.55992	1.88795	1.97044		0.0981028	0.0285126	0.00890219	0.0124466	0.0123899	0.0182022		0.0078682	0.0894086	0.0120292	0.04925	0.12834	0.00489635
YHR002W	LEU5	0.342116	0.534679	0.803947	0.934643	0.59411	1.01129		0.0505417	0.149977	0.0930537	0.0532084	0.0473228	0.056687		0.147733	0.126056	0.115356	0.0528713	0.114331	0.0275753
YHR066W	SSF1	2.70893	1.98583	1.81963	0.470917	0.46028	0.479292		0.0892503	0.0285706	0.0434032	0.0252045	0.0205487	0.0282569		0.0329467	0.102283	0.0316125	0.308455	0.0510394	0.0499192
YKL046C	DCW1	1.31319	0.976214	1.11604	1.19543	1.43021	1.73692		0.0833333	0.177296	0.203217	0.145361	0.147682	0.0968667		0.0634588	0.19648	0.163038	0.133765	0.0925928	0.0603268
YHR188C	GPI16	2.79841	2.06983	2.41517	2.50378	2.41196	3.62968		0.062039	0.12316	0.110574	0.0654073	0.0666447	0.054151		0.0221694	0.115133	0.0299544	0.0283016	0.0306388	-0.00876957
YKR014C	YPT52	2.4981	2.36681	3.20339	3.55488	2.95336	3.97762		0.102645	0.256604	0.240394	0.158368	0.146229	0.115456		0.0410891	0.0893607	0.0457652	0.0377782	0.0657366	0.0163914
YMR217W	GUA1	11.8814	8.82933	8.42862	5.8804	1.53934	2.56765		0.0903888	0.020814	0.0201226	0.0167148	0.0186557	0.0216907		0.00760759	0.0794934	0.0090243	0.0746441	0.14048	-0.0263688
YMR053C	STB2	0.599467	1.16239	4.7623	5.52802	5.67324	6.58801		0.0272161	0.170816	0.184811	0.113292	0.0893226	0.0603654		0.0454005	-0.0506765	-0.124817	-0.000795849	0.0154106	0.0015683
YHR181W	SVP26	3.08583	2.07564	2.45182	2.26447	2.481	4.64354		0.0456686	0.0672012	0.0466323	0.0311855	0.0445739	0.0519802		0.0147995	0.122009	0.00142278	0.0323554	0.00685892	-0.0305635
YPL039W	YPL039W	1.0803	0.945284	1.2956	1.5863	2.162	3.61786		0.0371349	0.0658877	0.0666629	0.0422582	0.0539169	0.0515309		0.0343747	0.0852989	0.0144644	-0.00253749	-0.00507295	-0.0178758
YPR089W	YPR089W	2.6066	1.6733	2.05844	2.03626	1.89748	2.53978		0.0737971	0.150595	0.122697	0.067505	0.0684307	0.0575354		0.0283116	0.167519	0.0431099	0.0481106	0.0417306	0.00764246
YPR058W	YMC1	0.623506	0.535846	0.511115	0.460732	0.426388	0.372775		0.0365855	0.0662621	0.0569431	0.0303582	0.0299478	0.0272323		0.0586771	0.129588	0.123568	0.108608	0.0760257	0.0815191
YPR108W	RPN7	6.51098	4.71969	6.61819	8.14362	10.5021	16.9799		0.286327	0.476853	0.657245	0.651233	0.776183	0.601477		0.0439761	0.151812	0.0526387	0.0470844	0.0512689	0.016059
YPL020C	ULP1	0.932716	0.936226	1.39154	1.62366	1.52814	1.95323		0.0693922	0.130409	0.117714	0.0785858	0.0721848	0.0574227		0.0743979	0.108291	0.0498202	0.0338289	0.0538359	0.019513
YPL036W	PMA2	4.33766	10.7747	13.8818	20.992	17.5336	5.67814		0.119695	0.637264	0.353227	0.127587	0.097745	0.112209		0.0275944	-0.175564	0.00412973	-0.0682354	0.0238843	0.0919393
YMR251W-A	HOR7	8.03307	9.74462	15.2451	20.3738	19.038	18.4544		1.17529	5.79285	4.05129	2.09347	1.24971	0.387574		0.146307	0.400522	0.288925	0.108574	0.0889307	0.0436232
YEL049W	PAU2	0.0639681	0.0727263	0.156413	0.205908	0.190783	0.203523		0.00705883	0.0237334	0.0245918	0.0132037	0.0161553	0.0114146		0.110349	0.208117	0.102578	0.0481726	0.0830673	0.0632196
YHR025W	THR1	11.6137	9.23576	8.93017	7.37871	3.3141	2.62461		0.0583445	0.0408069	0.101248	0.0615568	0.0629147	0.0230625		0.00502378	0.0620516	0.0126682	0.0481411	0.0931034	0.0308118
YHR111W	YHR111W	0.491998	0.416222	0.48454	0.438482	0.388693	0.50346		0.0651283	0.0861029	0.0841293	0.0555156	0.0714892	0.0669919		0.132375	0.213978	0.16457	0.168159	0.173808	0.130532
YKL045W	PRI2	1.30665	0.979093	1.07377	1.0562	1.17965	1.57088		0.168596	0.346066	0.289994	0.107336	0.160817	0.119565		0.12903	0.322732	0.28412	0.177531	0.112095	0.0770495
YHR194W	MDM31	2.21219	1.67489	1.93789	2.12226	1.96202	2.87411		0.0643981	0.142536	0.112478	0.0594113	0.0535846	0.0487597		0.0291106	0.125454	0.0490745	0.0238912	0.0355124	-0.00578756
YKR006C	MRPL13	2.74789	1.94771	1.84873	1.72912	1.49812	2.29914		0.0907972	0.132373	0.115799	0.0531435	0.0797321	0.0659901		0.0330425	0.135623	0.0726426	0.0597924	0.0566366	0.00813396
YMR221C	YMR221C	3.63834	2.69609	3.15448	2.66047	2.03626	3.09324		0.030882	0.0739943	0.0811758	0.0502356	0.0462248	0.0334545		0.00848795	0.092207	0.00415428	0.0565684	0.0475375	-0.0138776
YPL001W	HAT1	0.81385	0.594579	0.808544	1.10693	1.21645	1.60329		0.0428296	0.147928	0.152539	0.132903	0.119591	0.0947409		0.0526259	0.229956	0.1664	0.0850713	0.0975819	0.0543881
YPR200C	ARR2	0.500752	0.515325	0.98343	0.611166	0.514325	0.507707		0.0469316	0.180347	0.0880021	0.0555889	0.0300304	0.0532684		0.0937222	0.236365	0.0815537	0.187053	0.0910886	0.0870403
YPR176C	BET2	0.693823	0.67575	0.849794	0.803822	0.816306	1.10388		0.0529217	0.101843	0.0946461	0.059734	0.0765437	0.057792		0.0762755	0.122644	0.0945256	0.102919	0.083928	0.0467468
YPR156C	TPO3	0.985089	0.897169	1.00304	1.13147	1.13882	1.51401		0.324887	0.940756	0.395358	0.208248	0.187629	0.102936		0.329805	0.876728	0.526308	0.238892	0.171065	0.0812926
YPR194C	OPT2	0.854399	1.45164	2.02805	2.34856	2.60489	3.14821		0.0933705	0.44831	0.172404	0.102435	0.0918711	0.0996031		0.109282	0.114858	0.117658	0.0329994	0.0286657	0.0197353
YMR316C-B	YMR316C-B	0.798429	0.72561	1.07129	0.926585	0.776486	0.971561		0.0734974	0.144545	0.124011	0.0747222	0.0892489	0.0702526		0.0920525	0.173273	0.0913831	0.126809	0.117538	0.0721459
YEL033W	YEL033W	4.97812	5.19456	4.89809	6.50353	5.14377	4.79621		1.24427	1.5426	0.552349	0.528761	0.647976	0.420653		0.249947	0.26743	0.195499	0.0382409	0.129697	0.107858
YHR156C	LIN1	1.12049	1.41117	2.8533	3.95552	4.48857	4.64087		0.0722226	0.16885	0.254212	0.218522	0.188808	0.083191		0.0644561	0.03868	0.0026583	0.0046548	0.0352563	0.0266598
YHR177W	GON3	2.4499	2.44884	6.96966	8.83253	8.67689	9.43764		0.0496459	0.147516	0.175734	0.0942479	0.10209	0.0784171		0.0202644	0.0408851	-0.109919	-0.0299911	0.012963	0.00390658
YKL004W	AUR1	8.91461	5.78354	3.83565	2.71786	2.66939	4.04374		0.022463	0.0293467	0.0490218	0.0355286	0.0430518	0.0405153		0.00251979	0.111855	0.0671932	0.0819254	0.0164169	-0.0169155
YMR006C	PLB2	2.8849	2.39756	3.4018	3.95107	3.44228	4.26058		0.0649575	0.121406	0.104406	0.0557931	0.0583195	0.0494622		0.0225164	0.0823695	-0.0105329	-0.00806249	0.0293176	-0.00115815
YKL207W	YKL207W	3.87786	3.57073	5.20873	4.99385	4.05196	5.81998		0.115057	0.213452	0.232838	0.149646	0.156495	0.118746		0.0296702	0.0653962	-0.00248103	0.0456181	0.0552791	0.00230072
YMR300C	ADE4	1.85285	1.55925	1.17808	1.12317	0.956765	1.82691		0.0561382	0.074966	0.0866419	0.0649436	0.0895143	0.090504		0.0302982	0.082107	0.100993	0.0749453	0.0931979	0.0197808
YMR302C	PRP12	2.30046	1.79546	2.37516	3.4638	4.31513	5.94037		0.0621766	0.25509	0.233442	0.153814	0.151801	0.106673		0.0270279	0.145354	0.0759976	-0.0082064	0.0173028	0.00250786
YCL039W	MOH2	3.40329	3.15574	5.38534	4.94674	5.27216	8.61077		0.110092	0.312113	0.235486	0.120652	0.13935	0.113586		0.0323486	0.0851993	-0.0103829	0.0510293	0.0191025	-0.0162356
YPR192W	AQY1	0.943765	0.668521	1.00122	2.8019	1.96612	3.30395		0.024852	0.0342803	0.0341258	0.0176926	0.0319332	0.0389818		0.0263329	0.124284	-0.0159993	-0.188961	0.0463228	-0.0231889
YCR017C	CWH43	2.66471	2.82868	3.35493	2.34453	1.59339	2.47885		0.11214	0.222036	0.159794	0.0946092	0.0905598	0.0835398		0.0420835	0.0464809	0.0368326	0.116423	0.0874449	0.0115723
YMR325W	YMR325W	0.0198393	0.0267844	0.115648	0.118733	0.172173	0.10463		0.00423582	0.0205288	0.0185255	0.0112573	0.0144112	0.00628958		0.213507	0.54745	0.0887417	0.118616	0.0516187	0.109001
YCR020W-B	HTL1	1.26581	1.63422	1.75151	2.52523	1.81307	1.40988		0.097651	0.116468	0.192997	0.123784	0.138269	0.13563		0.077145	0.0103588	0.0834132	0.0016948	0.0962662	0.105792
YHR203C	YHR203C	65.6613	55.9248	49.7965	38.1971	15.5481	11.1418		0.29574	0.066352	0.0484444	0.0729821	0.0438532	0.0924709		0.00450402	0.0430345	0.0176855	0.054449	0.0922795	0.0291304
YHR190W	ERG9	7.01184	6.82238	9.23254	9.57671	8.38651	8.99201		0.372009	0.684769	0.674904	0.483439	0.38301	0.250324		0.0530544	0.0845814	0.0415108	0.0537903	0.0613755	0.0308182
YKL208W	CBT1	1.11488	0.957856	1.37908	1.8294	1.74486	2.41327		0.0462623	0.100887	0.120044	0.0758659	0.0795844	0.0758565		0.0414954	0.111478	0.0430715	0.00488787	0.0483956	0.0142979
YDL045W-A	MRP10	3.27882	3.25873	4.82924	5.57466	5.75136	7.13321		0.064875	0.194954	0.266253	0.204236	0.167528	0.140155		0.0197861	0.0418522	0.0015482	0.0164486	0.0295167	0.00850529
YDL229W	SSB1	5.94072	5.88473	4.56101	2.08542	2.48057	1.12528		1.26528	3.19414	0.984969	0.301592	0.133017	0.100812		0.212984	0.424069	0.371939	0.350267	0.072698	0.130053
YFR043C	YFR043C	0.67954	0.528137	0.834202	0.654323	0.534264	0.730348		0.0246879	0.037344	0.0531633	0.0268451	0.0322258	0.0340244		0.0363303	0.11598	0.00224418	0.101662	0.0712769	0.0300118
YNL301C	RP18B	5.96816	5.04677	5.81325	4.14096	0.566273	1.35287		0.352102	0.158978	0.116635	0.10141	0.106585	0.135637		0.0589967	0.0876021	0.00519887	0.0900906	0.291243	0.0658504
YDR134C	YDR134C	8.15725	7.94439	15.6522	14.4356	9.98181	9.52598		0.149321	0.439501	0.209011	0.0819027	0.0783357	0.0545908		0.0183053	0.0437254	-0.0668026	0.0257941	0.0435719	0.010147
YDL021W	GPM2	0.147343	0.256117	1.79502	4.28139	5.94309	7.53497		0.0229511	0.0996395	0.283833	0.371879	0.232577	0.13202		0.155767	0.186228	-0.0315809	-0.0575588	0.0258288	0.0099746
YDR046C	BAP3	1.64808	1.28001	1.25979	1.00177	0.806273	0.87426		0.321921	0.636306	0.256356	0.13581	0.0974258	0.0581016		0.19533	0.434867	0.30496	0.213974	0.149437	0.0818054
YDR096W	GIS1	4.29018	5.76585	21.6017	21.1544	13.727	10.8915		0.0492799	0.310898	0.196152	0.108745	0.0778891	0.0451587		0.0114867	-0.0383637	-0.163737	0.011315	0.0487144	0.0214998
YDR421W	ARO80	1.47476	1.57902	2.82336	2.9853	2.70053	3.25757		0.0653697	0.250163	0.17193	0.107016	0.084658	0.0590883		0.0443256	0.0896468	0.0147367	0.0364838	0.0435845	0.010623
YMR120C	ADE17	1.11213	0.948159	1.72006	1.87466	1.99375	2.40237		0.0252315	0.034564	0.0444909	0.0323865	0.0242738	0.0204541		0.0226874	0.0692587	-0.0542178	0.00416784	0.00846925	-0.00309131
YBR034C	HMT1	3.01754	1.69264	1.34474	1.28344	0.826231	1.08763		0.0636084	0.028576	0.0439342	0.0369639	0.0480732	0.0488518		0.0210795	0.164478	0.057407	0.0400412	0.0871052	0.0308817
YBR118W	TEF2	15.789	13.64	15.5734	17.6608	12.224	10.9106		0.141166	0.25622	0.336985	0.330057	0.434003	0.245896		0.00894078	0.0502569	0.00143085	-0.00502926	0.0635487	0.0369949
YJL193W	YJL193W	2.82152	1.61238	1.90747	2.04345	1.71836	2.23446		0.044595	0.0491198	0.059739	0.0418923	0.0411194	0.0320774		0.0158053	0.162344	0.00699131	0.0118974	0.0396	-0.000140211
YIL056W	YIL056W	4.80137	12.6977	45.6468	37.0135	8.0282	8.92882		0.129998	1.45677	0.850639	0.224519	0.214293	0.0930361		0.0270751	-0.149098	-0.131449	0.0547046	0.166954	0.0103486
YMR043W	MCM1	8.18076	5.78249	10.0291	14.8975	9.23608	9.5074		0.290669	0.516959	0.383545	0.192684	0.178275	0.0982622		0.0355308	0.147779	-0.0196874	-0.0551613	0.0637858	0.0125538
YKL116C	PRR1	1.78444	1.34962	1.84815	1.6607	1.39602	1.6889		0.0583499	0.0934426	0.0854176	0.054721	0.0468359	0.0330807		0.0326993	0.120036	0.0113252	0.0610672	0.0506808	0.0121552
YJL087C	TRL1	1.63759	0.981385	1.27879	0.889582	0.743569	0.974664		0.0647599	0.0707722	0.0810029	0.0485388	0.0371472	0.0276653		0.0395459	0.182861	0.029543	0.132532	0.0702559	0.0181976
YFR050C	PRE4	7.36303	6.02078	7.32902	7.30549	8.52858	13.0702		0.182115	0.286934	0.50967	0.452486	0.475643	0.291222		0.0247337	0.086133	0.0321593	0.0661797	0.0430359	0.00536464
YNL290W	RFC3	2.33588	1.88463	3.66055	2.12939	3.45909	4.37656		0.109443	0.127502	0.138266	0.0912081	0.101761	0.0635427		0.046853	0.110773	-0.0444307	0.14928	-0.0131761	0.00433806
YDR156W	RPA14	1.70168	1.52489	1.65721	1.61513	1.19173	1.24879		0.197429	0.213774	0.123758	0.0936158	0.0864734	0.0487397		0.11602	0.15627	0.0908019	0.0710686	0.0961972	0.0501338
YDL015C	TSC13	2.22966	1.84228	2.57536	2.63586	1.25518	1.20838		0.026431	0.0722657	0.0841077	0.0687401	0.0311713	0.0281126		0.0118542	0.0726535	-0.0120667	0.0245897	0.100979	0.0267257
YDL027C	YDL027C	5.55444	6.17887	9.56776	10.9046	13.4721	22.3551		0.0583374	0.165137	0.231886	0.191502	0.266461	0.338779		0.0105028	-0.00758994	-0.0367745	-0.00544369	-0.00229809	-0.018813
YDR085C	AFR1	0.565985	0.509991	1.4152	1.84893	1.88832	2.82691		0.0240224	0.077533	0.0934736	0.0552388	0.0494472	0.0310176		0.0424436	0.125051	-0.0471748	-0.00751446	0.0258206	-0.0113285
YDR103W	STE5	4.22641	5.31465	13.1911	16.9934	16.7589	15.2281		0.279033	1.74426	1.8091	0.771819	0.776615	0.237845		0.0660211	0.170114	0.0683882	0.034052	0.047326	0.0372444
YDR457W	TOM1	2.55262	1.86536	2.43013	2.23348	1.70928	2.50657		0.071837	0.0776265	0.112711	0.0915915	0.0804807	0.0670868		0.0281425	0.113037	0.00678679	0.0605574	0.0710037	0.00786275
YIR030W-A	YIR030W-A	0.545103	0.949507	1.59594	1.03556	0.535205	0.622689		0.062243	0.481243	0.151808	0.077229	0.0597412	0.0329014		0.114186	0.264472	0.147837	0.173476	0.16128	0.0649954
YJL159W	HSP150	59.5821	48.5687	96.3638	136.062	149.438	135.407		0.369102	0.58587	0.943989	0.667664	0.556965	0.312537		0.00619484	0.0600609	-0.0868422	-0.0618761	-0.00509873	0.0101038
YBR130C	SHE3	3.79208	2.90855	5.44846	6.05009	5.10141	5.20296		0.0591224	0.298084	0.479106	0.247269	0.189353	0.111726		0.015591	0.12348	0.00633028	0.0414338	0.0561568	0.0272946
YJL183W	MNN11	1.71927	1.29518	1.62565	1.23869	0.751257	1.14074		0.0460728	0.0597433	0.0615227	0.036496	0.0385495	0.0321061		0.0267978	0.106851	0.0091444	0.0885145	0.0901453	0.00784233
YIL055C	YIL055C	0.77454	1.22682	4.86479	5.77552	3.62897	4.79593		0.0214644	0.117131	0.101474	0.0470035	0.0403312	0.0289091		0.0277125	-0.0454928	-0.1496	-0.0202478	0.0560469	-0.0115912
YMR039C	SUB1	3.13165	3.2989	5.80766	5.87517	4.58263	5.91654		0.136518	0.290822	0.264525	0.167934	0.17134	0.131565		0.043593	0.0542784	-0.0177778	0.034472	0.0578652	0.0105522
YKL109W	HAP4	7.80314	7.88392	19.5721	10.7473	4.81424	4.79577		0.612628	0.974261	0.331492	0.134115	0.105942	0.144294		0.0785104	0.100093	-0.0747911	0.135463	0.0973454	0.0266048
YJL078C	PRY3	20.4381	15.0426	25.515	18.8673	9.54677	14.5827		0.19153	0.249624	0.243602	0.173324	0.241345	0.169417		0.0093712	0.0893558	-0.0627805	0.0698526	0.084365	-0.0127883
YGL117W	YGL117W	0.864918	0.598727	1.19424	1.96338	4.29003	8.53717		0.041152	0.082171	0.218	0.259222	0.468969	0.38582		0.0475791	0.182557	0.0770315	0.0537021	0.0432895	0.018762
YDR308C	SRB7	1.86054	1.27266	1.70009	1.5757	1.66585	2.07778		0.0424275	0.109583	0.103086	0.0591721	0.054405	0.03656		0.0228039	0.147112	0.0302295	0.0641586	0.0293748	0.00845181
YDR090C	YDR090C	0.515149	0.486287	0.758288	0.724803	0.704727	0.656267		0.0231655	0.0757943	0.0838055	0.0423219	0.0352399	0.0203637		0.0449685	0.117559	0.0651841	0.0920905	0.0566516	0.0449752
YDR294C	DPL1	0.943235	0.793366	1.23911	1.28906	1.22782	1.53198		0.139046	0.206518	0.21999	0.119826	0.114579	0.0758258		0.147414	0.25218	0.143149	0.122274	0.0980851	0.0508972
YDR356W	SPC110	3.34349	2.45391	3.99056	4.25494	4.57023	5.49349		0.160956	0.334555	0.270087	0.169998	0.157739	0.111787		0.04814	0.168443	0.0251968	0.0400866	0.0298478	0.0135159
YGR217W	CCH1	1.18207	0.914502	1.37403	1.59183	1.93512	2.03468		0.0613767	0.0461033	0.135777	0.101205	0.0912993	0.060228		0.0519232	0.115636	0.0229913	0.0499392	0.034738	0.0338646
YCL007C	CWH36	3.79494	2.97452	4.07209	3.57382	2.01129	2.53939		0.1137	0.165641	0.1498	0.0729491	0.104693	0.0970748		0.0299608	0.103254	0.000244717	0.0549291	0.0925321	0.0274243
YBR087W	RFC5	1.28282	1.06131	1.01237	0.706396	0.672639	0.732755		0.0460548	0.0969998	0.10287	0.0607311	0.0585694	0.0412733		0.0359011	0.110613	0.103758	0.167156	0.0914724	0.0627971
YBR195C	MSI1	0.820631	0.397487	0.558856	0.44759	0.598677	0.8573		0.0516151	0.0694096	0.0747093	0.0351558	0.0467305	0.0436892		0.0628968	0.295658	0.101166	0.150556	0.0497423	0.0360172
YJL139C	YUR1	1.60361	1.14546	1.8709	1.92214	1.80979	2.56835		0.0499326	0.0965673	0.109875	0.0714566	0.0608948	0.052266		0.0311377	0.140393	-0.000288149	0.0420105	0.0413505	0.00108434
YIL014W	MNT3	1.3392	0.967784	1.12818	0.951432	0.953617	1.44856		0.0709307	0.115419	0.103294	0.0644091	0.0757439	0.0622009		0.0529651	0.166369	0.0813806	0.113778	0.0740766	0.0272646
YML105C	SEC65	1.58193	1.28442	1.04131	0.83109	0.738017	1.11398		0.048854	0.072267	0.08363	0.0461537	0.0564024	0.0496358		0.0308826	0.0952715	0.0986549	0.113527	0.0786641	0.0276516
YKR097W	PCK1	0.0839817	0.0919807	0.0974727	0.120838	0.102603	0.211703		0.00814287	0.0170432	0.0322656	0.0145191	0.0225033	0.0255452		0.0969601	0.124088	0.273821	0.158601	0.198154	0.0979087
YJR036C	HUL4	0.118994	0.21026	0.724342	0.913567	0.924464	1.28466		0.00699246	0.0445145	0.0494556	0.0306301	0.0217396	0.0206702		0.0587632	0.019253	-0.059208	0.00263372	0.0270778	-0.00408772
YGL098W	USE1	4.7501	3.20587	4.31169	3.85329	3.79312	4.70448		0.0659957	0.103053	0.0926172	0.0607245	0.0552829	0.0492946		0.0138935	0.120564	-0.0160412	0.0411569	0.0167133	-0.00298892
YNL229C	URE2	3.45458	2.64606	3.16799	3.20449	3.10107	4.52275		0.0762487	0.101674	0.145549	0.108486	0.109526	0.0768459		0.0220718	0.096521	0.0169985	0.037374	0.037921	-0.00217294
YDR344C	YDR344C	0.652174	0.751499	1.19394	0.96502	1.09012	1.19992		0.0398121	0.116798	0.0965564	0.0565579	0.0600301	0.0323527		0.0610451	0.0787804	0.043674	0.112739	0.0444997	0.0324542
YDR123C	INO2	0.908183	2.65467	4.98145	6.70668	5.3998	5.00158		0.0742182	0.280054	0.255286	0.152666	0.112769	0.0404666		0.0817216	-0.160131	-0.0169729	-0.0240473	0.0436148	0.0199458
YDR192C	NUP42	3.28385	2.84067	3.31822	3.25664	3.08361	3.01197		0.0695134	0.0782572	0.0950774	0.0683208	0.0706598	0.050765		0.0211683	0.0605694	0.00599941	0.0285132	0.0274119	0.0214377
YDR341C	YDR341C	7.45354	5.38554	7.27381	5.41525	1.67401	1.59144		0.100486	0.0694402	0.0557114	0.0377312	0.0333839	0.0323162		0.0134817	0.094556	-0.0328641	0.0663896	0.129907	0.0237207
YDR359C	VID21	6.31521	3.77885	4.65508	5.2893	6.44993	10.0379		0.0823555	0.0727727	0.0946607	0.0618436	0.0721745	0.0628531		0.0130408	0.144391	-0.00989223	-0.00973056	-0.00835811	-0.023123
YGR271W	SLH1	0.682948	0.642556	0.445597	0.392629	0.652463	0.791371		0.0454455	0.0425766	0.0849655	0.0772806	0.0810523	0.062933		0.0665431	0.0816518	0.183998	0.21968	0.0983661	0.0821596
YMR085W	YMR085W	1.2346	1.11974	2.70608	3.23535	2.63687	2.69944		0.0205857	0.361205	0.253453	0.102042	0.0584266	0.0301751		0.016674	0.207741	0.0401254	0.0236438	0.0475252	0.0147573
YBR104W	YMC2	2.76649	1.55013	1.06411	0.209226	0.343864	0.784597		0.0327907	0.065663	0.0769167	0.0484511	0.0353501	0.0343981		0.0118528	0.169968	0.110822	0.474389	0.0954615	0.00594828
YBR233W	PBP2	1.73313	1.40626	2.02808	1.92672	2.00713	2.96932		0.0333134	0.0609044	0.0761363	0.0442414	0.0502607	0.0308476		0.0192215	0.0830054	-0.0118847	0.0404372	0.0199573	-0.0112979
YJL138C	TIF2	72.0632	46.6274	62.9158	44.0126	18.6696	16.3285		0.0686631	0.0459331	0.0569443	0.0570947	0.0635667	0.0794176		0.000952818	0.109842	-0.0418363	0.0725485	0.0879282	0.0136991
YIL009W	FAA3	1.72696	1.16633	1.31079	0.823087	0.542719	0.642161		0.140862	0.0853296	0.0463374	0.0243039	0.0230307	0.0227474		0.0815667	0.176794	0.0357587	0.126455	0.0776544	0.0264809
YML113W	DAT1	3.50693	2.69456	1.90538	1.2584	1.13642	2.02337		0.070608	0.0383077	0.0646012	0.0310371	0.0405243	0.0296563		0.0201339	0.083406	0.0729437	0.113203	0.0405123	-0.0179343
YLL055W	YLL055W	0.520226	0.470509	1.04144	1.20521	1.01028	0.716263		0.0168725	0.114423	0.0849693	0.0449941	0.0270011	0.0100393		0.032433	0.169608	0.0232443	0.0282451	0.049765	0.0455444
YJR059W	PTK2	6.9712	6.98828	18.8204	22.9195	24.9221	29.7941		0.0855828	0.708302	0.469305	0.266168	0.178065	0.0799335		0.0122766	0.0579783	-0.0885377	-0.0215755	0.000952644	-0.00801006
YGR024C	YGR024C	1.06037	0.987053	1.18182	0.80454	0.612614	0.711204		0.0255453	0.071534	0.0760995	0.0513594	0.0293833	0.0293288		0.0240908	0.066391	0.0423581	0.141832	0.0835055	0.0334903
YNL177C	MRPL22	2.27092	1.85867	3.88941	4.15486	3.70444	3.82146		0.0893006	0.264523	0.309583	0.178294	0.159045	0.0892588		0.0393235	0.140897	-0.00107712	0.0467551	0.0544363	0.030062
YDR462W	MRPL28	3.46592	2.03128	1.97868	3.05845	3.76404	4.54705		0.0962201	0.186105	0.20991	0.131103	0.177803	0.120032		0.0277618	0.19013	0.103385	-0.017845	0.02474	0.0219118
YDR336W	YDR336W	0.483356	0.250144	0.59935	0.466972	0.661477	0.882423		0.0677316	0.13492	0.131612	0.0849559	0.0983884	0.0882553		0.140128	0.517987	0.180305	0.250177	0.126009	0.0960494
YGR068C	YGR068C	2.01151	1.59995	2.32885	1.8522	1.53726	1.82807		0.0564121	0.0785887	0.0676121	0.0381184	0.0397967	0.0348755		0.0280446	0.0954449	-0.0157816	0.0709651	0.0418436	0.00978388
YJR089W	BIR1	2.23238	1.13956	2.71103	3.50494	4.93523	7.37766		0.0311177	0.058322	0.112173	0.106024	0.118408	0.0929886		0.0139393	0.198009	-0.0763193	-0.0159607	-0.00735569	-0.0111996
YJR066W	TOR1	5.5099	3.60735	5.63699	5.71673	5.83802	8.25165		0.0490881	0.0609637	0.0965289	0.0763611	0.0843798	0.0720032		0.00890908	0.118428	-0.0464416	0.0124084	0.0118182	-0.013409
YJL062W-A	YJL062W-A	2.06348	2.01478	3.19213	4.08567	4.79247	6.95709		0.130344	0.281708	0.376185	0.220828	0.21478	0.123643		0.0631669	0.109833	0.0620249	0.0322527	0.0329627	0.00240712
YBR159W	YBR159W	2.27344	2.23219	3.44877	3.62269	2.1313	2.73966		0.0393867	0.104242	0.117523	0.0883967	0.0593025	0.039227		0.0173247	0.0368489	-0.0223008	0.0192014	0.0795411	0.002364
YCL069W	YCL069W	0.151511	0.115954	0.18892	0.256315	0.281026	0.402924		0.013663	0.0180493	0.0308409	0.0215716	0.017783	0.0127683		0.0901783	0.190264	0.0941329	0.0558377	0.062997	0.018755
YJL107C	YJL107C	0.641962	0.945185	2.41237	2.3052	1.48093	1.11228		0.0934541	0.21725	0.200117	0.100354	0.0876579	0.0493578		0.145576	0.104242	-0.000533099	0.0716538	0.0959532	0.0723995
YGR250C	YGR250C	2.62562	6.5875	37.9893	55.2891	39.2641	15.1968		0.188684	3.29687	4.26837	2.7892	1.30621	0.313341		0.0718626	0.196043	-0.0333262	0.00145384	0.076903	0.0985344
YLR393W	ATP10	0.424432	0.446824	1.37997	1.85934	1.75939	1.35548		0.0383191	0.257005	0.261576	0.142197	0.100999	0.0379099		0.0902832	0.385776	0.128595	0.063076	0.0715853	0.0613577
YLR028C	ADE16	2.3379	1.99731	3.0284	3.68076	4.48872	6.42742		0.151483	0.370218	0.577929	0.428495	0.436858	0.222598		0.0647946	0.166637	0.132185	0.108138	0.0851227	0.0331224
YGR033C	YGR033C	2.24941	1.70242	1.96035	1.96884	2.07289	2.70601		0.0569139	0.106272	0.117071	0.0850741	0.0881887	0.0712576		0.0253017	0.112622	0.0408744	0.0502424	0.0376824	0.0142505
YNL173C	MDG1	1.00358	1.17466	4.40001	4.94201	4.54839	5.88181		0.0669091	0.275229	0.186682	0.0912412	0.0944254	0.0616942		0.0666705	0.124909	-0.0858335	0.006505	0.027946	-0.00328433
YDR475C	JIP4	0.849177	0.940479	2.53907	2.82738	2.84613	3.29475		0.136545	0.326602	0.150899	0.0785822	0.102459	0.0610576		0.160797	0.248536	0.00563809	0.0210388	0.0314574	0.0159255
YDR347W	MRP1	1.73574	1.11937	1.45012	1.59547	1.5842	1.56671		0.0454079	0.0742034	0.0773	0.0471963	0.0423916	0.0262085		0.0261606	0.154281	0.0221723	0.0215775	0.0288014	0.0222904
YDR317W	YDR317W			0.261274	0.186042	0.606523	0.884097		0.0164403	0.0262922	0.0599793	0.0494416	0.0744733	0.0638607			0.319603	0.0506402	0.0634621
YHL010C	YHL010C	0.262573	0.226201	0.428797	0.445264	0.504296	0.753857		0.0283996	0.0565115	0.0468975	0.0278762	0.0276376	0.0280077		0.108159	0.221731	0.0667571	0.0765536	0.0458235	0.0157616
YKL068W	NUP100	8.8164	5.39655	4.69339	4.08728	4.4313	6.15582		0.0647614	0.0710661	0.0950696	0.061461	0.0628626	0.0482372		0.00734556	0.132708	0.0366	0.0453783	0.00649064	-0.012773
YKL203C	TOR2	0.933073	0.794087	1.60962	1.79201	2.12784	2.11461		0.0766538	0.143642	0.184907	0.120806	0.127066	0.084246		0.082152	0.173891	0.0398786	0.0671699	0.0459189	0.0491316
YCR020C-A	MAK31	0.485379	0.431186	0.469793	0.438624	0.169998	0.440578		0.0627493	0.122773	0.0631906	0.0382044	0.037632	0.0381402		0.129279	0.244828	0.179106	0.122981	0.25624	0.0575307
YBR181C	RPS6B	12.7341	9.11844	9.82267	6.92411	0.889297	1.71001		0.155937	0.0426037	0.0262676	0.0166906	0.0212368	0.043467		0.0122456	0.092464	-0.00697188	0.0724953	0.214798	-0.0209421
YCL052C	PBN1	3.25396	3.11936	5.6434	6.93997	8.87141	10.9949		0.0337534	0.121365	0.124929	0.084634	0.064779	0.0372793		0.010373	0.0352115	-0.0552069	-0.0245152	-0.0150058	-0.0101258
YJL091C	YJL091C	1.26928	1.10489	2.03638	2.42662	3.66676	4.76482		0.0271702	0.0985383	0.226101	0.202872	0.196357	0.127915		0.0214059	0.0897627	0.0193783	0.0606386	0.0245337	0.0193754
YGR261C	APL6	5.55474	4.3728	6.05295	4.45947	3.6026	4.87314		0.0425686	0.0757589	0.0822786	0.050232	0.0486087	0.0360025		0.00766347	0.0719947	-0.0310971	0.0737268	0.0337483	-0.0114635
YLR376C	PSY3	1.56692	1.33555	2.7328	3.23761	3.72229	4.33139		0.0461881	0.109071	0.214463	0.151822	0.144816	0.0891858		0.0294769	0.0951955	-0.0193402	0.0272448	0.0285298	0.0178948
YLR033W	RSC58	3.2549	2.3874	4.34549	4.35903	4.64829	4.56618		0.0739159	0.134839	0.169918	0.12351	0.0931774	0.0568108		0.0227091	0.116074	-0.0385812	0.0329543	0.0175152	0.0174224
YKL121W	YKL121W	1.50653	1.32295	3.08404	3.83461	4.27426	5.31907		0.0403036	0.150719	0.130444	0.0743672	0.0504135	0.0232519		0.0267526	0.103065	-0.0513169	-0.0137546	0.00450752	-0.00787846
YGR115C	YGR115C	7.61065	5.79303	6.24681	5.3249	4.73192	6.45944		0.117254	0.173589	0.184449	0.118773	0.114004	0.079417		0.0154066	0.0904836	0.0189916	0.0580447	0.0350697	-0.00475264
YNL096C	RPS7B	8.05761	6.88547	8.20288	6.06826	0.962192	1.79462		0.129	0.0533301	0.0244118	0.0191949	0.0220958	0.0247555		0.0160097	0.051375	-0.0198171	0.0633796	0.194288	-0.0266867
YER137C	YER137C	0.870736	0.821511	1.22478	0.977031	0.571167	0.565735		0.0438638	0.0791514	0.065941	0.0361626	0.0252984	0.0234723		0.0503755	0.0886	0.0144429	0.0911428	0.0948812	0.0434706
YDR480W	DIG2	2.50236	2.29196	4.09318	4.41565	6.05831	9.82233		0.0400823	0.100008	0.123115	0.0680371	0.0682558	0.0507158		0.0160178	0.0516512	-0.0465743	0.00725514	-0.0184477	-0.0267139
YNL218W	MGS1	0.373092	0.310599	0.412598	0.512632	0.738738	1.11923		0.0357824	0.0921598	0.142024	0.113458	0.134814	0.0885417		0.0959079	0.250119	0.292406	0.22291	0.159266	0.0830036
YLR430W	SEN1	1.66414	1.29225	1.27784	0.94547	0.782741	1.30579		0.0570374	0.0154563	0.0240331	0.0165322	0.0235609	0.0240849		0.0342745	0.0872593	0.0170535	0.078573	0.0425873	-0.0130808
YCR040W	MATALPHA1			0.0213919					0.00837445	0.010475	0.0137578	0.00849904	0.00457749	0.00982445
YCL018W	LEU2	4.4548	2.49546	1.4936	1.21988	1.01834	1.24813		0.561147	0.678721	0.161278	0.0806958	0.0537757	0.041606		0.125965	0.344773	0.263848	0.127724	0.0774232	0.0270997
YCR068W	CVT17	0.419011	0.399858	0.955217	0.905201	1.02296	1.41788		0.0585073	0.180581	0.215541	0.11035	0.101383	0.0642291		0.139632	0.338	0.167067	0.178352	0.0959245	0.0425369
YJL049W	YJL049W	1.21769	0.949635	2.68393	2.5723	2.62947	3.12803		0.0338857	0.0965377	0.112682	0.0844522	0.0644246	0.0448717		0.0278278	0.125742	-0.0830436	0.0457967	0.0262587	0.00655592
YGR292W	MAL12	0.0562956	0.0627976	0.125179	0.112853	0.114525	0.118255		0.0104049	0.024552	0.0308686	0.0204982	0.021417	0.0161252		0.184827	0.285498	0.193337	0.230551	0.183632	0.150711
YLR301W	YLR301W	0.633841	0.652042	1.04917	1.08828	1.057	1.26197		0.0696363	0.162907	0.193483	0.153642	0.155065	0.102325		0.109864	0.182204	0.140383	0.152405	0.147486	0.0919399
YLR190W	MTM1	1.86	1.37776	1.22844	1.09287	1.17022	1.77947		0.0613264	0.0572377	0.0581925	0.0363732	0.029017	0.0172168		0.0329712	0.112212	0.0608962	0.0637935	0.0219389	-0.0138025
YKR064W	YKR064W	4.92939	3.37557	5.02579	5.07399	5.66662	5.09148		0.0438964	0.0871417	0.100858	0.0635482	0.0492042	0.0187923		0.00890504	0.111278	-0.0340592	0.0143063	-0.000538154	0.0138727
YMR323W	YMR323W	0.795604	1.13896	2.32843	2.56542	2.38498	2.37437		0.0699754	0.342771	0.281108	0.173699	0.158037	0.101474		0.0879525	0.135064	0.0779191	0.0720658	0.0742208	0.0534183
YBR047W	YBR047W	0.208221	0.455014	0.577486	0.570115	0.672538	0.882614		0.032514	0.0867235	0.0922704	0.0509924	0.04752	0.0402258		0.156152	-0.00667151	0.137688	0.123775	0.061972	0.0363294
YAR008W	SEN34	2.16428	2.08164	2.87743	2.70696	1.86591	1.60025		0.0221669	0.0486863	0.070237	0.0516201	0.0376807	0.0133367		0.0102422	0.0265256	-0.0220637	0.0339923	0.057022	0.0253612
YBR041W	FAT1	1.86107	1.6299	2.09957	2.07266	2.14276	2.3427		0.0751526	0.174935	0.183438	0.12414	0.11728	0.0767089		0.0403813	0.107302	0.05977	0.0754669	0.0537232	0.0359988
YDL240W	LRG1	3.473	4.23779	5.61438	4.3384	5.36679	4.47835		0.0920692	0.182363	0.25727	0.179237	0.195021	0.101665		0.02651	-0.0141093	0.00474871	0.0954506	0.017389	0.0424776
YAL029C	MYO4	4.3975	3.70623	6.28818	6.35042	5.96172	5.50815		0.0690915	0.142956	0.198209	0.166443	0.167676	0.0940927		0.0157115	0.0695052	-0.0404176	0.0268112	0.0335044	0.028098
YEL028W	YEL028W	0.360105	0.541726	1.04932	1.34265	1.45774	1.2815		0.0445041	0.0956689	0.0821884	0.051287	0.0569223	0.0448752		0.123587	0.0564528	0.0203073	0.00669281	0.0304767	0.0461792
YAL062W	GDH3	0.836197	0.659103	2.57042	1.91945	3.03515	1.74293		0.0406156	0.114987	0.152454	0.0764671	0.0795619	0.0546528		0.0485718	0.171187	-0.0935765	0.108862	-0.0136554	0.0688361
YDR235W	PRP42	4.12519	4.82486	7.32769	7.51655	6.20409	7.35648		0.0684142	0.222347	0.333016	0.224483	0.135226	0.0786061		0.0165845	-0.00670506	-0.0133661	0.0322651	0.0451769	0.00361852
YDR236C	FMN1	0.564209	0.778692	1.29231	1.63127	2.49211	3.02743		0.0500098	0.117085	0.175357	0.122508	0.131777	0.0960057		0.088637	0.0458333	0.0712524	0.0544296	0.0198383	0.0268261
YKL218C	SRY1	0.112894	0.167512	0.358844	0.553416	0.648214	0.534813		0.0483954	0.195936	0.329122	0.194482	0.125079	0.061328		0.428682	0.951165	0.854953	0.412822	0.224056	0.158052
YIL172C	YIL172C	1.84983	1.67909	2.78789	3.06444	3.01875	2.89163		0.0779814	0.391009	0.325014	0.233711	0.0942673	0.0435344		0.0421559	0.167842	0.0857625	0.075396	0.0534379	0.0258905
YIL044C	AGE2	5.05632	3.9215	5.93858	5.81399	5.06262	7.11826		0.0345313	0.0851519	0.121478	0.0744487	0.0557873	0.0388521		0.00682933	0.0773368	-0.0380422	0.0208154	0.0257853	-0.0164001
YNL137C	NAM9	2.00197	1.55252	2.44568	2.44423	2.90332	4.68846		0.0544963	0.0740369	0.120765	0.0863756	0.0976314	0.0921025		0.0272214	0.100618	-0.0154148	0.0421939	0.0172897	-0.00863677
YDR260C	SWM1	0.857535	0.719349	1.23768	1.63609	2.27249	2.68679		0.0717009	0.1712	0.294074	0.21215	0.201143	0.124245		0.0836128	0.209073	0.165625	0.116394	0.0714509	0.0513007
YDR384C	ATO3	2.87067	1.70359	2.14823	1.62564	1.17052	1.62603		0.0368264	0.0251406	0.0201011	0.0107982	0.0142312	0.0140682		0.0128285	0.144396	-0.0212427	0.0639275	0.0420603	-0.0132504
YDR388W	RVS167	8.46901	8.16141	13.2832	14.8319	13.5189	17.9957		0.226438	0.497484	0.499842	0.314445	0.244903	0.163199		0.0267373	0.0533962	-0.0218762	0.0068718	0.0289438	-0.00732409
YDR477W	SNF1	3.77641	3.15204	4.43288	4.91958	5.12478	6.57102		0.0822187	0.213486	0.242092	0.165078	0.139593	0.0746917		0.0217717	0.0893404	0.0118725	0.0225331	0.0261167	0.00066501
YKL210W	UBA1	8.5988	6.22941	11.4672	10.2325	10.1692	14.2516		0.116607	0.221462	0.3334	0.343594	0.299149	0.189599		0.0135608	0.104328	-0.0546111	0.0541451	0.0320376	-0.00382079
YGL173C	KEM1	3.7209	2.43241	2.40905	2.8662	3.23809	4.88275		0.046063	0.0762577	0.102074	0.0882159	0.088673	0.0660176		0.0123795	0.127229	0.0384841	0.00136548	0.0167416	-0.00986799
YER131W	RPS26B	24.2145	22.9963	20.7059	17.6372	5.45547	4.77841		0.131206	0.0208418	0.0114907	0.0220674	0.0228954	0.0406152		0.00541848	0.0161285	0.0157188	0.0329848	0.119762	0.0157707
YGL255W	ZRT1	1.37387	1.43757	1.17019	1.59456	0	0.193845		0.13754	0.18311	0.195793	0.0738743	0.0668936	0.0555311		0.100111	0.10368	0.179339	0.0346808	66893.6	0.294895
YEL064C	YEL064C	0.302336	0.288606	0.332619	0.433993	0.47066	0.507443		0.0243744	0.0645558	0.066445	0.0423099	0.034338	0.0361435		0.0806201	0.170176	0.188431	0.0858846	0.0751642	0.0665805
YEL069C	HXT13	0.415002	0.306684	0.710246	1.05672	1.50639	2.98953		0.0134792	0.027117	0.0577329	0.0357984	0.0375976	0.0296529		0.0324799	0.134772	-0.0314738	-0.0253621	-0.00645113	-0.0329047
YLR128W	YLR128W	0.38007	0.301117	0.440159	0.456005	0.513022	0.881982		0.0250546	0.0512723	0.0677022	0.0450953	0.0558457	0.060033		0.0659212	0.176873	0.107128	0.116148	0.0932424	0.044409
YKL088W	YKL088W	1.38451	1.28017	2.35918	2.57061	2.41939	2.53702		0.0826183	0.137996	0.156108	0.0934336	0.0747364	0.0499074		0.0596732	0.104108	-0.00392125	0.033053	0.0395769	0.0215088
YIL023C	YIL023C	0.393654	0.396901	0.538744	0.689894	1.01437	1.57403		0.0536831	0.0913513	0.083379	0.0996606	0.12329	0.0908044		0.136371	0.187211	0.138709	0.0998647	0.0921554	0.0491694
YNL092W	YNL092W	0.265591	0.312625	0.910591	1.22601	1.5872	1.29958		0.00852928	0.0499656	0.0734117	0.068448	0.0463655	0.0296968		0.0321143	0.0633192	-0.0406198	0.00736128	0.0149116	0.0404235
YDR413C	YDR413C	14.5542	9.29303	3.30425	0.766847	1.10961	1.7143		0.0631471	0.0110426	0.0182587	0.0135308	0.0141303	0.0245817		0.00433877	0.115215	0.150576	0.302668	-0.0219526	-0.0171617
YNL289W	PCL1	1.74592	0.821424	1.39838	1.47177	1.99961	1.9863		0.0507692	0.106895	0.0305656	0.034787	0.040834	0.0326986		0.0290788	0.261283	-0.0119141	0.0125938	-0.00863274	0.0188655
YOL132W	GAS4						0.347076				0.0107964	0.00948949	0.00763681	0.0174311
YMR313C	TGL3	1.82011	1.61355	2.75888	3.13876	3.61163	4.29783		0.0481044	0.126624	0.135644	0.100927	0.0786852	0.0639864		0.0264294	0.0825145	-0.0149824	0.0142602	0.0125292	0.00557431
YKL020C	SPT23	1.58124	1.93971	2.89202	3.80126	3.35835	3.19088		0.117809	0.351521	0.373974	0.27525	0.176751	0.123512		0.0745045	0.0856729	0.0924259	0.041957	0.0743548	0.0486985
YER187W	YER187W	0.819891	0.647951	0.774884	0.569274	0.274971	0.237684		0.0612495	0.0902366	0.049247	0.0317175	0.0449382	0.0476164		0.0747045	0.166079	0.0697343	0.121988	0.18366	0.199059
YER019W	ISC1	1.29999	1.15597	1.40203	1.06602	1.0897	2.04065		0.122584	0.183736	0.197729	0.113917	0.117468	0.0845535		0.0942961	0.157605	0.1208	0.179353	0.105218	0.0203439
YER068W	MOT2	5.90978	4.60272	8.43043	8.08933	7.95023	9.77688		0.0946353	0.16947	0.17409	0.108909	0.113541	0.0829679		0.0160133	0.0883548	-0.0587889	0.0252884	0.0155933	-0.00359827
YLR220W	CCC1	0.159519	0.188431	0.230702	0.255592	0.187587	0.216022		0.0673957	0.114334	0.0920034	0.059064	0.0541202	0.0402295		0.422494	0.510196	0.422004	0.272177	0.301524	0.203244
YKR072C	SIS2	8.39961	7.53369	11.6315	13.251	9.34212	7.89842		0.279197	0.360571	0.429101	0.306252	0.313978	0.184704		0.0332393	0.0677445	-0.0200512	0.00349457	0.0632408	0.0405341
YNL131W	TOM22	10.2329	7.88941	10.3959	8.72848	6.67199	7.15099		0.0406854	0.0933859	0.0936006	0.0703799	0.0590811	0.0488865		0.00397596	0.0726544	-0.0290835	0.0435762	0.0353712	0.00287099
YIL022W	TIM44	3.80933	2.23773	1.75225	1.75983	2.87527	2.2695		0.214961	0.265852	0.298012	0.16355	0.146202	0.0943358		0.0564302	0.21886	0.182354	0.126518	0.0184691	0.0632123
YNL083W	YNL083W	33.2093	28.4295	46.5535	33.7368	18.3477	17.3881		0.088378	0.134706	0.121813	0.082548	0.0836843	0.0696777		0.00266124	0.0425383	-0.0668905	0.0669286	0.0643439	0.00815994
YDR418W	RPL12B	13.1584	10.0591	9.28334	6.85755	2.23895	2.18058		0.0966966	0.0698276	0.0493195	0.0486412	0.0417575	0.0311505		0.00734866	0.0743765	0.0175983	0.0666991	0.124046	0.0183226
YNL286W	CUS2	2.18117	1.83436	1.59523	1.83809	3.29097	6.0955		0.111431	0.174048	0.192398	0.123542	0.191323	0.194764		0.0510877	0.116294	0.128934	0.0624537	0.0048243	-0.00156126
YNL299W	TRF5	1.20304	1.0168	0.887238	0.637181	0.656635	0.912553		0.0528922	0.0128601	0.0348	0.026612	0.0314884	0.029948		0.0439657	0.0709719	0.0452051	0.106982	0.0421323	0.0156881
YKR028W	SAP190	1.59811	1.12415	1.18374	1.41761	1.44902	1.92415		0.181073	0.273909	0.308531	0.221864	0.225064	0.142631		0.113304	0.268351	0.247376	0.161533	0.153563	0.0820977
YHR186C	YHR186C	0.439938	0.446738	0.406375	0.41767	0.403762	0.559851		0.0219106	0.0221949	0.034655	0.0273653	0.0307668	0.0241384		0.0498039	0.0458644	0.0819464	0.069247	0.0748285	0.0329284
YDR237W	MRPL7	1.58904	1.13225	1.09882	1.36842	1.53631	2.299		0.0484961	0.0937702	0.107525	0.0783498	0.0671479	0.0574254		0.0305191	0.139929	0.095313	0.0312007	0.0381612	0.00405487
YGL155W	CDC43	2.8919	2.70703	1.53406	1.7354	2.26997	3.19973		0.05703	0.0553324	0.0541032	0.0536467	0.0205391	0.0253083		0.0197206	0.0366294	0.108549	0.00830039	-0.00806038	-0.016011
YER038C	KRE29	0.778008	0.359587	0.678654	1.009	0.78627	1.23876		0.0253226	0.0611963	0.0798425	0.0562378	0.0477361	0.0434508		0.0325479	0.285398	0.0482385	0.00232654	0.0835225	0.0129547
YER082C	UTP7	2.64296	2.19637	2.24828	1.10445	0.305884	0.61939		0.158927	0.0674046	0.0847964	0.041849	0.0524294	0.0449687		0.0601323	0.0922831	0.0310187	0.181546	0.227977	0.0536053
YLR162W	YLR162W	1.09298	0.929198	1.40132	1.81115	1.81091	1.98826		0.23993	0.507977	0.324343	0.141782	0.151081	0.119831		0.219519	0.459645	0.261162	0.0890278	0.0812262	0.0630195
YLR239C	LIP2	0.680741	0.618879	0.910446	0.934828	0.956373	1.26259		0.0318258	0.0819746	0.0918207	0.0530672	0.0405733	0.0301741		0.0467517	0.114734	0.0588228	0.071946	0.046705	0.0119732
YKR078W	YKR078W	1.40305	1.03908	1.56653	1.52129	1.76064	2.94427		0.0258993	0.0390222	0.0369303	0.0231599	0.0247224	0.0252999		0.0184594	0.1025	-0.0288627	0.0252782	2.97342e-05	-0.0256974
YNL122C	YNL122C	3.41319	3.43795	3.54198	3.01892	2.1711	4.77573		0.109017	0.165199	0.22073	0.123622	0.106252	0.127164		0.0319399	0.0383965	0.0514772	0.0838316	0.0781796	-0.0205029
YER130C	YER130C	0.312331	1.37565	1.91923	3.68192	5.6125	2.46185		0.240631	1.02215	1.09251	0.953939	0.914864	0.146154		0.770437	0.481476	0.557314	0.222257	0.150892	0.177371
YNL062C	GCD10	9.04329	8.8003	18.9416	26.5832	29.1871	18.3485		0.433813	1.4449	2.01878	1.45546	0.980172	0.388494		0.0479707	0.116601	0.0207239	0.0090811	0.0337649	0.0616223
YKL199C	YKT9	5.23094	1.68888	7.16512	8.31147	8.3769	5.31919		0.13231	0.320061	0.3707	0.157279	0.194922	0.047985		0.0252938	0.373825	-0.107664	0.00442086	0.0203645	0.0496739
YOL009C	MDM12	1.06352	0.798758	1.39207	1.60937	2.02002	2.03301		0.0414848	0.0811366	0.0938921	0.0530156	0.0537182	0.0466049		0.0390071	0.140753	0.00252954	0.0197272	0.00678784	0.0241777
YOR009W	TIR4	1.6768	2.03434	5.58596	9.51327	18.0239	17.9758		0.0363818	0.09436	0.0836603	0.0257242	0.0372045			0.0216971	-0.0130946	-0.117001	-0.0986076	-0.0614745
YNL115C	YNL115C	0.77157	0.74682	1.54769	2.22559	2.91728	3.20944		0.0256898	0.163388	0.11183	0.073233	0.0742848	0.0498422		0.0332954	0.141408	0.0195757	-0.0226859	0.00176736	0.0132789
YLR223C	IFH1	0.657676	0.486399	0.974716	1.06377	1.32003	0.877487		0.147624	0.08515	0.113198	0.095751	0.103248	0.109556		0.224463	0.275893	0.04056	0.0841801	0.0616628	0.134472
YJR029W	YJR029W	11.105	9.78701	17.3536	20.251	19.031	17.1517		0.0186592	0.0280608	0.0457353	0.0587775	0.0569702	0.0459746		0.00168025	0.0338414	-0.0789809	-0.0281256	0.00920622	0.0102435
YFL011W-A	HXT10	0.996968	1.29877	1.93063	2.54427	2.55588	2.58286		0.0531075	0.155754	0.230097	0.145705	0.135171	0.0765337		0.053269	0.0259843	0.0643832	0.0286026	0.0544435	0.0393805
YGL063W	PUS2		0.0415514						0.078854	0.067789	0.0536016	0.00953071	0.00444673	0.0159204
YFL022C	FRS2	13.7675	11.0768	12.0087	8.22748	3.60397	6.08142		0.173773	0.0986282	0.0966903	0.0708339	0.110926	0.115503		0.012622	0.0653288	-0.00309554	0.0840079	0.100522	-0.0132553
YER158C	YER158C	0.216636	1.28277	5.48119	6.23049	5.99436	3.48819		0.0912182	0.803768	0.533051	0.286368	0.340458	0.124639		0.421067	0.292336	0.0191603	0.0435445	0.0556127	0.0868307
YLR232W	YLR232W	3.54597	4.11388	7.12506	6.92849	6.47006	7.54294		0.0440712	0.102453	0.124083	0.0944855	0.0810265	0.0516122		0.0124285	-0.0180117	-0.0575426	0.0211226	0.0199498	-0.00141865
YLR308W	CDA2			0.0557801	0.0346893	0.075711	0.0318703		0.00387705	0.00907357	0.0182076	0.0103975	0.00663994	0.00536901			0.412605	0.0727013	0.198313
YLL018C	DPS1	4.37939	3.83481	4.70413	4.63693	3.85889	4.39647		0.70083	0.856099	1.01111	0.786354	0.850171	0.475715		0.160029	0.227815	0.189316	0.191721	0.220386	0.135142
YNL089C	YNL089C	4.9625	4.41056	7.09364	8.06391	11.2415	11.5814		0.0706092	0.359512	0.358071	0.270482	0.207532	0.0865834		0.0142285	0.0771732	-0.00425867	0.015725	-0.00815628	0.0106368
YER133W	GLC7	5.18826	4.04027	6.95937	7.40949	7.55583	9.55625		0.150532	0.346037	0.406446	0.303285	0.28942	0.216246		0.0290139	0.118861	-0.00748574	0.0365872	0.0375343	0.0126808
YNL053W	MSG5	5.81257	4.36815	4.29681	3.44872	1.82615	2.33837		0.251818	0.10287	0.0882265	0.0536385	0.0662368	0.0579419		0.0433231	0.105812	0.0243321	0.0622007	0.0885499	0.0121495
YOL001W	PHO80	1.12082	0.696025	1.02131	0.911655	1.27219	2.30113		0.0277364	0.0656137	0.0537915	0.0333891	0.0223568	0.0390339		0.0247466	0.175498	0.0152359	0.0674049	-0.00747515	-0.0246097
YOR025W	HST3	4.3668	3.7125	3.69966	4.30651	4.46683	5.35722		0.105637	0.117467	0.125997	0.0800317	0.121957	0.0618695		0.0241909	0.0684623	0.0334021	-0.00455639	0.0194913	0.00567918
YNL103W	MET4	4.43516	3.19527	6.61006	9.33082	11.7353	14.1654		0.111319	0.262365	0.290976	0.224143	0.266739	0.177182		0.0250992	0.133878	-0.043982	-0.0359813	0.000516093	0.0036847
YLR249W	YEF3	7.21335	6.62214	6.94656	5.172	1.38667	1.45924		1.13048	0.117444	0.132211	0.106879	0.844414	1.63476		0.15672	0.106712	0.0116039	0.0789184	0.517231	1.08458
YJR138W	IML1	0.155433	0.124135	0.280907	0.286102	0.239402	0.441112		0.0248031	0.0407551	0.0634103	0.0484929	0.0342722	0.0498258		0.159575	0.308903	0.146483	0.189334	0.172019	0.0810502
YAL059W	ECM1	2.11623	1.46559	0.739169	0.734545	0.723205	1.16358		0.077506	0.0732186	0.0870491	0.0572382	0.0479126	0.0503919		0.0366246	0.135017	0.18027	0.0975538	0.0730151	0.0186006
YGL048C	RPT6	6.23561	5.99009	4.84073	5.70559	9.52401	14.5016		0.152602	0.206638	0.382936	0.373796	0.3742	0.260233		0.0244727	0.0395291	0.0873535	0.0388196	-0.00105564	-0.00318465
YFL018C	LPD1	2.43206	1.98833	2.53055	2.8511	2.23887	2.72029		0.0663025	0.15112	0.132655	0.0913117	0.085871	0.056729		0.0272619	0.101353	0.0282416	0.0176871	0.0594562	0.0146452
YER165W	PAB1	16.8556	7.36083	8.98031	6.92666	4.32023	5.69327		0.369506	0.250108	0.3881	0.358583	0.513781	0.390106		0.0219219	0.235104	0.0108505	0.0994746	0.133592	0.0673305
YLR236C	YLR236C	0.154365	0.215161	0.0861605	0.0941789	0.091395	0.196959		0.0454917	0.0688262	0.106819	0.0617428	0.0581732	0.0430918		0.294703	0.23092	1.18726	0.768231	0.642586	0.234221
YLR340W	RPP0	20.9148	16.5729	16.2168	19.9192	10.8337	3.44789		0.140693	0.01848	0.0130009	0.00579608		0.0201107		0.00672694	0.0623031	0.00407699	-0.0406106	0.075109
YLL012W	YLL012W	5.05189	4.87023	3.9237	4.99561	5.12951	5.32144		0.0717042	0.0472087	0.077926	0.0517266	0.0618296	0.0785172		0.0141936	0.0210963	0.0453996	-0.0335531	0.00861518	0.0108766
YNL086W	YNL086W	0.314151	0.411092	0.282293	0.256783	0.372376	0.483633		0.0793316	0.0929536	0.13502	0.077706	0.0753598	0.0689105		0.252527	0.170252	0.446846	0.386777	0.19449	0.141851
YER154W	OXA1	1.88137	1.45649	1.22893	1.48254	1.66825	2.60059		0.0797979	0.105581	0.112501	0.0686873	0.0834461	0.0623125		0.0424148	0.121073	0.106859	0.0289204	0.0366935	0.00288203
YNL011C	YNL011C	1.42225	1.28697	1.69806	1.67466	1.93166	2.51068		0.0195934	0.0308249	0.0347558	0.0222056	0.0252853	0.0233041		0.0137763	0.0437775	-0.0174491	0.0196284	-0.00106182	-0.00769545
YOL071W	EMI5	2.2352	1.91802	3.49239	5.93004	12.6447	8.90109		0.0848969	0.202084	0.249056	0.135951	0.116016	0.0900307		0.0379818	0.109977	0.000231505	-0.0628524	-0.0608518	0.0348009
YOR115C	TRS33	3.53526	2.55195	2.70835	3.37964	2.65389	3.9038		0.0656472	0.109554	0.0928894	0.074436	0.0828958	0.122702		0.0185693	0.111452	0.0298075	-0.0165793	0.0508033	0.00417898
YNR008W	LRO1	0.945205	0.808632	1.32773	1.38017	1.30775	1.57932		0.0364586	0.110646	0.122934	0.0747149	0.07041	0.0495151		0.0385722	0.127205	0.0397196	0.0642429	0.0593948	0.0274724
YMR218C	TRS130	2.49537	1.61813	3.03829	3.38662	4.84915	9.62263		0.0459847	0.0873117	0.12727	0.116281	0.145934	0.131412		0.018428	0.142853	-0.0421286	0.0161582	-0.00372192	-0.0285371
YLL048C	YBT1	8.59009	5.65246	8.03579	8.12309	7.50652	9.78497		0.0759585	0.192207	0.223492	0.16318	0.148254	0.101095		0.00884257	0.124798	-0.0194926	0.0217011	0.0278177	-0.00435888
YBL102W	SFT2	0.678596	0.567704	0.755769	0.872664	0.932431	1.15863		0.0339061	0.10059	0.12802	0.0780929	0.0801777	0.0599687		0.0499652	0.159606	0.132415	0.0949097	0.08088	0.0498377
YGL184C	STR3	0.111746	0.0958458	0.133415	0.115119	0.286844	0.806445		0.00946331	0.0203118	0.0305602	0.018279	0.0379278	0.0638256		0.0846857	0.190088	0.178214	0.219973	0.056714	0.0258574
YFR023W	PES4	0.3899	0.203376	0.363097	0.861775	1.37572	1.81234		0.0162993	0.0452625	0.0990311	0.0698158	0.0661136	0.0446308		0.0418039	0.287035	0.18319	-0.024737	0.0146759	0.0148771
YLR282C	YLR282C	3.04818	3.35877	10.3299	17.6762	18.2387	10.109		0.0454121	0.395476	0.637451	0.354395	0.197577	0.0821741		0.0148981	0.0461783	-0.0748839	-0.0699951	0.0121784	0.0521755
YLR439W	MRPL4	3.30658	2.51189	2.89427	3.18923	3.72609	3.81967		0.0899557	0.0828791	0.0796796	0.0424687	0.0472779	0.0383984		0.027205	0.0988043	0.00982754	0.000672121	-0.00257483	0.00956582
YLR120C	YPS1	4.53456	5.36407	5.61025	7.38588	8.12142	8.18259		0.0580234	0.262408	0.164911	0.126483	0.118358	0.104051		0.0127958	-0.00964686	0.0321512	-0.0322938	0.00632152	0.0130649
YNL044W	YIP3	9.44345	7.72561	12.1443	12.8307	13.5139	19.5913		0.154814	0.308729	0.486832	0.457047	0.594578	0.429177		0.0163938	0.0779024	-0.0239225	0.0267379	0.0349605	0.0045974
YER156C	YER156C	11.464	5.88511	2.23251	1.25172	3.66584	6.13351		0.148744	0.126052	0.229553	0.151298	0.217711	0.1596		0.0129749	0.183651	0.1944	0.22982	-0.0241684	0.00246487
YNL009W	IDP3	3.01823	1.83508	1.68399	2.04286	2.53908	2.44049		0.0676977	0.0601515	0.0544689	0.0518514	0.0528878	0.0512735		0.0224296	0.151794	0.0448467	-0.0100131	0.00123934	0.023718
YOL067C	RTG1	0.162901	0.122782	0.146387	0.247608	0.52975	0.892791		0.178325	0.174946	0.156198	0.180647	0.277895	0.210067		1.09469	1.43106	1.08372	0.695249	0.486216	0.251434
YOR125C	CAT5	0.597488	0.519316	0.631884	0.815873	0.926937	1.20852		0.0419905	0.103851	0.10661	0.0583184	0.0685728	0.0574214		0.0702783	0.173328	0.152667	0.0610039	0.0602762	0.0391923
YNR019W	ARE2	4.37918	4.38836	7.64611	12.3245	14.5025	14.6603		0.384826	0.434823	0.576851	0.432651	0.361957	0.19374		0.0878762	0.0933255	0.00682181	-0.0432844	0.0132673	0.0179875
YMR231W	PEP5	0.847003	0.82227	1.01613	1.53519	1.55304	1.59584		0.0737112	0.183496	0.154331	0.0968132	0.0890143	0.067956		0.0870259	0.169165	0.148273	0.0167232	0.0587209	0.0471011
YLL021W	SPA2	5.27349	4.05846	5.4095	5.52156	4.08182	5.19643		0.0839866	0.0909935	0.112911	0.0838783	0.0735113	0.0457284		0.0159262	0.0845145	-0.0193116	0.0139016	0.046849	-0.00425614
YBL059W	YBL059W	0.894873	0.835722	1.38978	2.14384	2.92459	2.58602		0.0599573	0.103281	0.123434	0.0882763	0.100554	0.0774381		0.067001	0.11362	0.0308051	-0.0253697	0.00647406	0.0409298
YGR079W	YGR079W	4.48603	1.24148	0.662387	0.782649	1.28061	2.28532		0.0414052	0.025467	0.0691889	0.0529465	0.0942147	0.0926401		0.00922982	0.335626	0.148201	0.0505693	0.0236182	0.0120342
YGL172W	NUP49	1.16368	1.06426	0.837755	1.03017	1.35777	1.94648		0.033486	0.0456336	0.0494975	0.0359698	0.0407651	0.0278714		0.0287759	0.058142	0.0852123	0.00452935	0.00473962	-0.00466186
YFR028C	CDC14	4.49365	2.98253	2.12132	1.91677	2.30961	3.48612		0.163468	0.0971093	0.0973829	0.0649301	0.0780699	0.0704472		0.0363777	0.13766	0.0878531	0.0602079	0.0153164	-0.00340003
YLR294C	YLR294C	9.95163	9.22155	19.5935	31.3396	31.5318	20.6233		0.0401499	0.336317	0.475422	0.272167	0.163227	0.0710345		0.0040345	0.0391157	-0.0776072	-0.0785272	0.00627586	0.0348206
YLR447C	VMA6	6.4768	6.06389	6.13194	5.65538	3.68697	4.19084		0.0804763	0.139692	0.150732	0.124351	0.147303	0.14041		0.0124253	0.0341211	0.0222718	0.0395128	0.0733941	0.027194
YLR133W	CKI1	2.83649	2.94814	4.44061	4.92564	5.66742	7.33494		0.0463167	0.184194	0.156053	0.0921162	0.091855	0.0711849		0.0163289	0.0306486	-0.0116231	0.00573119	0.00339693	-0.00579294
YNL043C	YNL043C	5.94961	4.18979	5.53779	5.08115	6.19027	11.37		0.395399	0.473413	0.642804	0.568049	0.770876	0.635742		0.0664581	0.176951	0.0757785	0.131067	0.100468	0.0363923
YER185W	YER185W		0.0389061	0.165478	0.23562	0.16655	0.222632		0.00507994	0.0251908	0.0611625	0.0375603	0.024244	0.0176899			0.251221	0.164277	0.187782	0.0818455
YNR045W	PET494	0.70047	1.63305	1.93039	2.07703	1.14515	0.844003		0.192881	2.1571	0.208678	0.10797	0.0856203	0.0579317		0.275359	1.04184	0.399439	0.0629447	0.123739	0.0938612
YOR179C	YOR179C	0.396721	0.501931	0.517806	0.629906	0.761717	1.00309		0.0827898	0.468006	0.1158	0.0494895	0.0610322	0.0558653		0.208685	0.698123	0.417064	0.099397	0.0607278	0.0457351
YOR223W	YOR223W	0.488336	0.501391	0.606864	0.825912	0.968513	1.22245		0.0380566	0.138492	0.11151	0.0440564	0.0525802	0.0443344		0.0779312	0.183831	0.189325	0.0453537	0.0380536	0.0272243
YOR229W	WTM2	0.999816	0.659661		0.692882		0.512516		0.107707	0.261279	0.195669	0.112034	0.198443	0.207461		0.107727	0.364025	0.225165	0.384613
YOL025W	LAG2	0.682042	0.6425	0.750599	1.15519	1.48605	1.84952		0.0291295	0.0695178	0.0590278	0.0347922	0.0339248	0.03184		0.0427093	0.0913828	0.0690772	-0.035519	0.000970607	0.00414665
YNL163C	RIA1	0.808927	0.559554	0.731759	0.530773	0.376643	0.47544		0.112877	0.0632199	0.0737382	0.0488893	0.0470242	0.0428684		0.13954	0.220381	0.0678835	0.161633	0.144956	0.0860483
YLR342W	FKS1	17.5637	14.2846	13.3494	13.3322	7.9544	9.75044		0.111267	0.0453472	0.0903401	0.113178	0.105191	0.0737245		0.00633507	0.0565702	0.0146327	0.00790403	0.0623748	-0.00436504
YBR153W	RIB7	0.751128	0.443871	0.599449	0.806702	0.861422	0.8702		0.113049	0.130117	0.144592	0.0970439	0.0987849	0.0829185		0.150506	0.356385	0.216242	0.108385	0.110341	0.101994
YGR173W	GIR1	4.21507	3.19663	3.14877	1.98944	1.6313	1.66312		0.12252	0.0834721	0.0948829	0.0584836	0.0782769	0.0659792		0.0290672	0.0969948	0.0303201	0.122152	0.0586504	0.0420333
YGL038C	OCH1	3.42452	2.61486	4.09477	4.11806	4.27028	5.72798		0.10666	0.204155	0.206312	0.128027	0.11904	0.0831772		0.031146	0.121086	-0.00186801	0.0392151	0.0257761	-0.000571687
YGL179C	YGL179C	0.540395	0.743139	2.38096	2.11422	1.83927	3.03972		0.06101	0.265196	0.298891	0.154961	0.158195	0.274319		0.112899	0.191427	0.030624	0.122193	0.0942308	0.0548061
YLR327C	YLR327C	2.76455	3.28055	10.4509	38.7273	20.5071	12.1743		0.0859111	1.1435	2.22656	1.34155	0.642829	0.234736		0.031076	0.179628	0.0993544	-0.168343	0.0979352	0.063826
YML112W	CTK3	2.27944	2.23072	2.50421	3.45779	4.35831	6.19098		0.0531992	0.0785265	0.138932	0.0717295	0.0888103	0.0625155		0.0233387	0.0347801	0.0298051	-0.028471	-0.00255252	-0.0104672
YLR253W	YLR253W	6.15448	4.41143	4.08	3.93041	4.37262	6.26156		0.124884	0.122238	0.20919	0.181665	0.228156	0.214832		0.0202915	0.107125	0.0508996	0.0561538	0.0389533	0.0161274
YNR004W	YNR004W	0.412796	1.06442	1.28294	1.35123	2.02944	1.20719		0.0617476	0.839457	0.165131	0.0736837	0.0416811	0.0433967		0.149584	0.484723	0.298778	0.0779002	-0.00593767	0.0651047
YER186C	YER186C	0.381728	0.280143	0.288814	0.322851	0.296318	0.428479		0.0445368	0.0663608	0.0735197	0.0448771	0.0442029	0.0416808		0.116672	0.256444	0.243909	0.163729	0.153832	0.0884628
YNR050C	LYS9	2.38671	1.82543	2.63024	3.55277	3.69743	4.4542		0.0491221	0.081097	0.0994074	0.0581686	0.0556111	0.0446666		0.0205816	0.0989282	-0.01115	-0.0341401	0.011672	-0.000969406
YOR215C	YOR215C	3.60633	3.13869	4.42301	5.28222	6.15148	8.16355		0.106451	0.212387	0.176729	0.0901718	0.0930318	0.0703571		0.0295179	0.0831056	0.00294063	-0.00784307	0.000833535	-0.00865465
YOR234C	RPL33B	16.7803	13.1856	10.6108	9.52081	5.42009	5.9669		0.439311	0.195141	0.172946	0.125403	0.126327	0.0979523		0.0261802	0.0812251	0.0466244	0.0364498	0.0742693	0.0127006
YOR272W	YTM1	15.1744	11.4368	11.5811	2.02497	0	2.85599		0.108458	0.0213493	0.014335		0.00946005	0.0228214		0.00714744	0.0754669	-0.000262508	9460.08	k < -9460,04835954877
YOL023W	IFM1	0.754999	0.664726	1.28518	1.93631	1.87215	2.10285		0.0400842	0.104303	0.105259	0.0734739	0.0682071	0.0532109		0.0530917	0.138458	0.0164343	-0.0252344	0.0405022	0.0220232
YNL132W	KRE33	0.93372	0.796295	0.982883	0.673388	0.174556	0.0888001		0.15207	0.0119355	0.0288583	0.0140644	0.0147338	0.01685		0.162864	0.12847	-0.00711384	0.10153	0.182956	0.195727
YML103C	NUP188	3.90241	2.95244	3.72235	5.04064	3.77584	4.37507		0.0488914	0.054643	0.0928832	0.0895374	0.0738269	0.0657088		0.0125285	0.0851058	-0.0109528	-0.0395249	0.0476342	0.00660659
YBR242W	YBR242W	1.00328	0.799841	0.722258	0.737953	0.50485	0.761326		0.117905	0.0933475	0.087639	0.0568328	0.0601677	0.0699379		0.117519	0.174298	0.133946	0.0929308	0.138046	0.0726541
YGR179C	OKP1	2.05695	0.870438	1.47257	1.46521	2.09843	3.06211		0.0537248	0.139374	0.0969062	0.0803106	0.0611723	0.0545637		0.0261187	0.297687	0.0266215	0.0610197	0.00414834	-0.00424176
YGL035C	MIG1	4.21163	3.45946	5.06008	3.88443	4.29395	7.16075		0.0573068	0.0698641	0.0679279	0.0470291	0.0519774	0.0435364		0.0136068	0.0659345	-0.0378263	0.0657842	0.0021282	-0.0278505
YGL176C	YGL176C	0.687063	0.66923	1.11034	1.24606	2.28444	1.1042		0.0975651	0.356999	0.333342	0.240089	0.221867	0.184967		0.142003	0.390959	0.290068	0.211345	0.0691029	0.192393
YLR331C	JIP3	4.60983	3.84072	8.62465	13.2839	12.4179	10.5684		0.086461	0.428821	0.630453	0.334282	0.210352	0.104648		0.0187558	0.110154	-0.0254322	-0.0408683	0.0277693	0.0250452
YML110C	COQ5	0.815242	0.743245	1.2554	1.45874	1.63378	2.12469		0.0505302	0.210794	0.22994	0.143655	0.118654	0.084637		0.0619818	0.206011	0.142879	0.104235	0.07208	0.0343624
YLR259C	HSP60	3.9327	5.19806	10.1443	16.8472	19.7547	17.7749		0.76313	2.17833	2.23015	1.55281	0.962685	0.323881		0.194047	0.273779	0.183572	0.039691	0.0511706	0.0404038
YNR005C	YNR005C	1.5259	1.41382	2.2191	3.41216	4.1584	5.89819		0.0707151	0.153012	0.143806	0.0945079	0.0834776	0.0639322		0.0463431	0.0972571	0.018205	-0.0424324	0.0037597	-0.0100764
YFL044C	YFL044C	0.675252	0.478491	0.543659	0.94883	1.45404	2.75148		0.128318	0.191383	0.326338	0.25303	0.368346	0.297191		0.190029	0.393003	0.53878	0.255104	0.217293	0.102883
YPL133C	RDS2	2.63476	2.1841	2.87359	3.41513	3.76966	4.98169		0.119505	0.204763	0.238115	0.143058	0.151651	0.123957		0.045357	0.116272	0.0485695	0.0257733	0.0311308	0.0115895
YOR394W	YOR394W	0.0346456	0.048723	0.130231	0.225585	0.291025	0.274326		0.00234997	0.0111869	0.0179246	0.0115453	0.0107701	0.00844463		0.0678286	0.0830304	0.0334369	-0.0241603	0.0177429	0.037911
YOR344C	TYE7	22.7612	56.8341	62.2836	69.6512	61.8473	54.2551		1.40875	2.99462	2.09777	1.13435	1.15104	0.785363		0.0618926	-0.169026	0.0293554	0.00213795	0.0293596	0.0259173
YPL262W	FUM1	3.87803	3.80528	4.01955	4.85661	4.37826	4.3249		0.0855695	0.13525	0.181387	0.116572	0.0952093	0.0677297		0.0220652	0.0336581	0.0328007	-0.00409839	0.0332382	0.0194949
YOR181W	LAS17	3.3916	3.34777	5.93771	6.25067	5.9514	7.24494		0.04602	0.0704693	0.0392946	0.0295336	0.0317694	0.0252953		0.0135688	0.0205917	-0.0691923	-0.00462729	0.00992962	-0.00971708
YOL084W	PHM7	0.353513	0.435054	2.09792	2.88333	2.16527	1.82975		0.0134922	1.20343	0.680381	0.165313	0.0818314	0.0761819		0.0381662	2.49187	0.376625	0.0971114	0.0766787	0.051928
YMR306W	FKS3	0.625491	0.658475	1.31679	1.80835	1.7278	2.35035		0.0626182	0.162218	0.11481	0.06711	0.0641674	0.06859		0.100111	0.17055	0.0430939	-0.00464044	0.0417138	0.010699
YEL072W	RMD6	0.526365	0.613826	1.46377	1.45017	1.53972	1.69961		0.0173481	0.0604491	0.0561495	0.0332734	0.0328259	0.0285116		0.0329583	0.0306087	-0.0624632	0.0323283	0.016088	0.0118672
YGR286C	BIO2	1.33547	1.14612	1.17488	0.944651	1.08878	1.03393		0.0466231	0.030335	0.0504134	0.035993	0.0427532	0.0302295		0.0349113	0.0691066	0.0315596	0.0843518	0.0245951	0.0376181
YGR108W	CLB1	0.825144	0.622817	0.493026	0.384233	0.22972	0.322063		0.113454	0.0821443	0.0249071	0.00999496	0.00665655	0.00921128		0.137496	0.205942	0.123874	0.0889507	0.0793339	0.0048955
YGL095C	VPS45	3.67179	3.41912	3.42703	4.24705	5.72747	11.4717		0.265816	0.811608	0.817225	0.42293	0.644701	0.352615		0.0723942	0.179678	0.23775	0.112916	0.0787224	0.00981079
YLR379W	YLR379W	2.88111	2.47735	4.60411	7.08016	6.95816	5.57144		0.075251	0.266612	0.421936	0.250633	0.215131	0.114672		0.0261188	0.104501	0.0116921	-0.0269828	0.0348116	0.0418175
YML004C	GLO1	1.5947	1.82432	3.13173	4.77247	6.23973	8.37728		0.0830628	0.239894	0.382021	0.292679	0.262841	0.182848		0.0520867	0.0626413	0.0510131	0.00229316	0.0235664	0.00942027
YLR401C	DUS3	3.9338	2.7631	1.3057	1.48538	1.07777	1.95026		0.126576	0.0734427	0.118762	0.0712095	0.0692768	0.0836611		0.0321766	0.118305	0.162464	0.0416145	0.0885301	0.0093843
YNR042W	YNR042W	0.904478	0.641773	0.584301	0.423801	0.545231	0.566753		0.0848809	0.093143	0.11086	0.0597153	0.0846097	0.0665485		0.0938452	0.205516	0.184642	0.230262	0.125871	0.127865
YAR018C	KIN3	1.13598	0.833641	0.659852	0.308675	0.22774	0.462704		0.0363568	0.0365798	0.0176384	0.0098273	0.010325	0.0112859		0.0320049	0.115111	0.0692047	0.182078	0.0690527	-0.0175769
YNL330C	RPD3	1.52771	1.37668	2.14058	2.21391	2.34374	2.43455		0.0836011	0.287293	0.168543	0.102535	0.111543	0.0691263		0.0547232	0.162112	0.0640169	0.0547852	0.0412937	0.0343462
YBR082C	UBC4	35.0658	40.6836	100.771	116.766	91.0953	69.8719		0.355064	1.40789	1.37677	0.942884	0.710889	0.230381		0.0101256	-0.0139623	-0.107299	-0.018759	0.0328361	0.0247222
YBR101C	FES1	5.20599	28.4523	129.776	193.322	185.813	29.8799		0.333669	2.17635	3.74738	3.02477	2.48493	0.224382		0.0640934	-0.331765	-0.168034	-0.0581744	0.0184883	0.146296
YBR098W	MMS4	2.71031	3.93495	10.4536	12.4502	14.7629	8.94777		0.124141	0.75725	0.470886	0.337549	0.235206	0.203537		0.0458033	0.0429854	-0.044117	0.000395906	0.00399794	0.0551093
YDL224C	WHI4	11.3299	13.2851	13.244	13.495	14.7738	13.0003		0.116496	0.36682	0.296465	0.193973	0.377983	0.283077		0.0102822	-0.020203	0.0253735	0.0145589	0.0113137	0.0328304
YDL223C	HBT1	0.393134	0.447452	0.901184	1.7415	1.9777	2.20173		0.0395868	0.090999	0.352021	0.127711	0.112786	0.0692624		0.100696	0.127492	0.262903	0.0501151	0.0513122	0.034891
YAR050W	FLO1	0.128227	0.140832	0.304106	0.440427	0.451639	0.474281		0.0402583	0.062223	0.0647791	0.044095	0.0672938	0.0523572		0.31396	0.372866	0.169649	0.0705976	0.127446	0.120589
YEL027W	CUP5	23.3498	27.0174	26.9448	24.2975	14.5185	11.5217		0.052979	0.0722434	0.0247617	0.0259147	0.0414208	0.0408379		0.00226893	-0.0339985	0.00221437	0.0216822	0.0533612	0.0196587
YAL036C	FUN11	8.48902	6.82945	9.05701	6.08537	2.29733	1.98959		0.0395834	0.0224031	0.0207784	0.0137718	0.0249253	0.0274721		0.00466289	0.0583954	-0.0375448	0.0818378	0.103077	0.0225894
YAL058W	CNE1	1.21067	1.00026	1.89178	2.20233	1.75633	1.27548		0.0551183	0.0762199	0.0487362	0.0343278	0.0346732	0.0402619		0.0455273	0.108439	-0.0451323	-0.0100382	0.0402768	0.0484678
YAL047C	SPC72	0.658984	0.560592	0.763915	0.603794	0.710154	0.909666		0.0249253	0.0378025	0.0474362	0.0237631	0.0253644	0.0188874		0.0378238	0.0928973	0.020579	0.0983897	0.0211771	0.00959189
YKL224C	YKL224C	0.113093	0.11844	0.257102	0.275828	0.286302	0.250349		0.00831945	0.0218574	0.0261184	0.0155167	0.019477	0.0111767		0.0735632	0.123312	0.0223021	0.0629466	0.0590843	0.0650068
YKL216W	URA1	4.96199	4.13132	5.6492	3.46049	1.78381	1.13132		0.121039	0.0730058	0.079655	0.0544298	0.0409685	0.0245895		0.0243932	0.0670338	-0.0288884	0.113105	0.0856181	0.0553087
YIL150C	MCM10	1.53004	0.921732	1.78488	2.20509	1.8263	1.51035		0.0790244	0.0753768	0.098663	0.0661725	0.053	0.0355896		0.0516485	0.192951	-0.0273523	-0.000782734	0.0484422	0.0399314
YMR321C	YMR321C	3.35562	3.39104	4.36162	3.39625	2.47836	2.41333		0.08492	0.178763	0.20623	0.146763	0.135259	0.0768942		0.0253068	0.0368234	0.0139256	0.0956278	0.080645	0.0441033
YPL123C	RNY1	1.41307	1.19402	1.38807	1.45386	1.55339	1.85729		0.0609853	0.0877974	0.100868	0.0638127	0.0712784	0.0584675		0.0431582	0.100351	0.0516656	0.0481493	0.0383627	0.0249593
YOR362C	PRE10	2.89565	2.90042	3.2204	3.53925	8.5109	7.95359		0.195501	0.235998	0.318564	0.264726	0.355925	0.265922		0.0675155	0.0744055	0.0764801	0.0668003	-0.0321029	0.0421874
YPL259C	APM1	12.5807	13.043	14.7632	17.5194	18.3198	22.5294		0.245609	0.322338	0.31763	0.178787	0.16317	0.128371		0.0195227	0.0131549	0.00535782	-0.0186995	0.00506266	-0.00754986
YOR243C	PUS7	5.82583	3.98617	1.91435	1.40917	1.40086	2.53292		0.0690848	0.0476638	0.0510364	0.0415705	0.0645932	0.0727268		0.0118584	0.106957	0.123263	0.0894825	0.0389204	-0.00625901
YOL075C	YOL075C	0.510068	0.336761	0.190189	0.161613	0.269527	0.24359		0.036309	0.0334331	0.0639369	0.0527167	0.0514115	0.0574419		0.0711846	0.189119	0.313492	0.363383	0.178027	0.230191
YNL297C	MON2	1.84882	1.62174	1.96754	2.29572	2.1792	2.47883		0.0280692	0.0583757	0.0905042	0.073013	0.0612489	0.0498156		0.0151822	0.0580897	0.014096	0.00750173	0.0351272	0.0145197
YEL057C	YEL057C	0.246633	0.412184	1.13597	2.09132	1.99102	1.68707		0.0262824	0.0478024	0.0867787	0.0610094	0.0662994	0.0928273		0.106565	-0.0135027	-0.0494077	-0.0734449	0.0362094	0.0566151
YGR117C	YGR117C	1.38624	1.5399	2.51909	2.87961	2.55346	4.35467		0.0314764	0.100496	0.153805	0.130599	0.0986937	0.126684		0.0227064	0.0191141	-0.00640505	0.0258474	0.0539895	-0.00471814
YGL084C	GUP1	3.78431	2.72764	2.1344	2.47798	2.65199	5.65497		0.0484196	0.197325	0.125717	0.0596062	0.0731044	0.106612		0.0127948	0.122301	0.10099	0.0102673	0.0191213	-0.0310924
YLR388W	RPS29A	5.59305	5.36863	8.79502	12.2661	10.2671	7.18893		0.0897012	0.343647	0.43525	0.2341	0.166175	0.0923616		0.016038	0.0505885	-0.0142835	-0.0340715	0.0355237	0.0402417
YMR041C	YMR041C	0.431195	0.550792	1.14115	1.53897	1.45212	1.52852		0.0319783	0.160047	0.199709	0.123961	0.0859408	0.0657845		0.074162	0.145536	0.110988	0.0595179	0.0746875	0.0463813
YLR417W	VPS36	0.453815	0.775433	1.5728	1.83451	1.57363	1.51269		0.0570397	0.260309	0.304407	0.188284	0.138979	0.060103		0.125689	0.139283	0.138958	0.109956	0.110227	0.0637798
YPL095C	YPL095C	0.717827	0.640611	0.80014	0.902158	0.844844	1.01288		0.11132	0.143932	0.135948	0.0722775	0.0970556	0.065728		0.155079	0.221677	0.158443	0.0949493	0.1066	0.0709305
YPL073C	YPL073C	1.09673	0.480864	0.848358	0.887311	0.848336	1.34058		0.0299423	0.0490237	0.0278843	0.0154501	0.0165656	0.0218859		0.0273014	0.265362	-0.0208578	0.0158886	0.0229556	-0.0147598
YPL156C	PRM4	2.43564	2.88651	7.28757	9.60506	5.69607	2.27632		0.145424	0.445786	0.359363	0.207791	0.161792	0.116625		0.0597066	0.0711056	-0.0450569	-0.0212368	0.0773652	0.105656
YPL151C	PRP46	0.748808	0.853284	1.79136	2.84733	2.8183	1.71509		0.0917659	0.360097	0.506666	0.320383	0.20197	0.067161		0.122549	0.276424	0.220717	0.0831737	0.0901866	0.0926238
YOR389W	YOR389W	0.193099	0.12295	0.37619	0.496218	0.523177	0.616708		0.0105608	0.027644	0.0590573	0.0369546	0.0352781	0.0239259		0.0546909	0.249821	0.0304378	0.053543	0.0651998	0.0390162
YOR109W	INP53	2.2471	1.70205	1.99243	1.97397	1.71003	2.26644		0.0647326	0.117875	0.112611	0.0687582	0.0658641	0.0488587		0.0288072	0.117564	0.0397336	0.0471637	0.0511261	0.00876395
YOR093C	YOR093C	0.301677	0.240837	0.251803	0.307498	0.267633	0.233343		0.0336702	0.0330688	0.0372075	0.0327062	0.0348471	0.0342179		0.11161	0.181393	0.13714	0.0840195	0.134173	0.150581
YER050C	RSM18	2.15751	1.96509	2.75105	3.1108	3.47971	5.17892		0.0751548	0.18219	0.187252	0.135328	0.141322	0.117495		0.034834	0.0875272	0.0305575	0.0302108	0.0307152	0.00186408
YGR256W	GND2	0.451394	0.364811	1.2354	2.29859	2.33719	5.21159		0.0242858	0.0533519	0.122858	0.0921235	0.10422	0.0785552		0.0538019	0.153446	-0.0493792	-0.05997	0.040822	-0.0307876
YGR055W	MUP1	3.73531	3.41746	4.07621	3.72719	5.17442	6.56038		0.229515	0.347146	0.0845797	0.137846	0.468251	0.362638		0.0614447	0.104318	0.031099	0.0467271	0.0375257	0.0520956
YLR461W	PAU4	0.749435	0.64576	0.8796	1.10024	0.985025	1.09562		0.0233193	0.05552	0.0584447	0.0366747	0.0386738	0.0279036		0.0311158	0.0955657	0.0307718	0.00340659	0.0474934	0.0240401
YMR126C	DLT1	0.337367	0.226553	0.236716	0.128067	0.309806	0.214444		0.0255249	0.0496431	0.0530195	0.0319806	0.0271395	0.0240413		0.0756591	0.246298	0.21594	0.367165	0.0494131	0.128622
YML054C	CYB2	4.49145	3.24204	6.67677	6.31693	5.83932	7.55401		0.03947	0.0637973	0.0743489	0.04265	0.034085	0.0291898		0.0087878	0.0953271	-0.0882824	0.0200525	0.0141627	-0.0136352
YPL108W	YPL108W	0.841006	0.696626	0.570262	0.19555	0.292915	0.641371		0.0751062	0.0703306	0.0665042	0.0337758	0.0514989	0.0583939		0.0893051	0.142548	0.138178	0.366118	0.136668	0.0621103
YFL001W	DEG1	1.7162	1.02533	0.599336	0.709284	0.909875	1.57462		0.0906999	0.100434	0.106996	0.0886145	0.0982308	0.0929882		0.0528493	0.203062	0.217478	0.113626	0.0898277	0.037665
YPL092W	SSU1	5.68816	4.82307	6.82422	8.72131	9.77568	13.2617		0.159574	0.428751	0.353822	0.24479	0.23718	0.144653		0.0280537	0.099366	0.0179268	-0.0102531	0.0146096	-0.00497565
YPR046W	MCM16	0.640442	0.627647	0.804368	1.23448	1.16445	1.77559		0.0634937	0.169692	0.199313	0.14615	0.152143	0.096375		0.0991403	0.200265	0.220825	0.0821222	0.131541	0.051325
YPL149W	APG5	0.503401	0.948319	1.85785	2.71113	2.90557	2.49737		0.16283	0.679535	0.612214	0.486465	0.372302	0.214908		0.32346	0.490284	0.322902	0.158288	0.140226	0.114213
YPL146C	YPL146C	4.20759	3.22829	1.39153	1.29567	1.07035	1.36945		0.179903	0.107976	0.0955551	0.0813665	0.0659891	0.0777814		0.0427567	0.104846	0.170271	0.0799685	0.0814729	0.0413921
YPL269W	KAR9	1.48935	1.22098	1.91714	2.50697	2.29212	2.80512		0.0494371	0.113266	0.0976193	0.0647246	0.0613027	0.0443729		0.0331937	0.112126	0.00375961	-0.0165587	0.0352726	0.00629446
YOR127W	RGA1	2.52695	1.89047	1.72813	2.24004	1.94697	3.32064		0.094085	0.151091	0.150747	0.0951739	0.0943967	0.10754		0.0372326	0.130278	0.096742	0.010265	0.0597068	0.001089
YOR116C	RPO31	1.11606	1.15579	0.389817	0.451559	0.440172	0.605926		0.117729	0.0501375	0.0713132	0.0650047	0.0793534	0.0871545		0.105487	0.0638433	0.261676	0.130818	0.169366	0.132524
YER063W	THO1	1.76324	1.65851	2.3691	2.72121	2.84127	3.67996		0.108937	0.264485	0.215736	0.13162	0.148982	0.125652		0.0617822	0.128663	0.0669268	0.0399731	0.0463372	0.0233755
YHR052W	CIC1	11.3455	6.39349		0.556781	0.370279	1.53588		0.0878526	0.00812712	0.0501428	0.025359	0.032076	0.0321473		0.00774341	0.148607	0.217328	0.107237	-0.0584983
YGR288W	MAL13	0.465135	0.74261	1.83828	2.36785	2.32808	2.46829		0.0379479	0.170952	0.175485	0.116463	0.103943	0.0610415		0.0815847	0.0620251	0.0128984	0.0187846	0.0484647	0.0295179
YGR065C	VHT1	0.540654	0.363083	0.368518	0.503641	0.475429	0.374227		0.0482846	0.0615729	0.148356	0.0522421	0.033367	0.0283953		0.0893078	0.228808	0.325546	0.15131	0.0907374	0.09071
YLR465C	BSC3	0.61897	0.578295	0.732767	0.933118	0.847439	1.11441		0.0305321	0.0617288	0.045754	0.0334736	0.0271417	0.0275355		0.0493272	0.0959087	0.0473515	-0.000518301	0.0435449	0.00841357
YMR127C	SAS2	0.377647	0.240607	0.130748	0.190692	0.177696	0.403996		0.0359049	0.0488035	0.0504818	0.028843	0.0381189	0.040053		0.0950753	0.261318	0.403738	0.159445	0.198853	0.0744475
YML013W	YML013W	1.23089	1.07637	1.50314	2.26304	2.68721	3.6256		0.12005	0.212107	0.218687	0.14549	0.161916	0.128048		0.0975312	0.183776	0.117436	0.015664	0.0449213	0.0242135
YPL102C	YPL102C	0.80268	0.460541	0.917806	0.642284	0.8749	0.638329		0.0321458	0.0514325	0.05827	0.0389234	0.0417431	0.0225606		0.0400481	0.2117	-0.0153503	0.1342	0.0224593	0.064439
YFR025C	HIS2	3.8679	2.14709	2.68218	2.66984	4.05048	5.76737		0.0826434	0.242397	0.227341	0.115908	0.164169	0.141112		0.0213665	0.208949	0.0648545	0.0639424	0.000635946	0.00605587
YPL060W	LPE10	1.35069	1.32008	1.71238	2.16489	2.32086	2.54411		0.179593	0.278043	0.23672	0.140777	0.140304	0.118172		0.132964	0.181754	0.128325	0.0494439	0.0555334	0.045842
YPR102C	RPL11A	26.184	22.0905	20.4629	16.8181	2.17672	7.17844		0.147116	0.0244237	0.015887	0.0211137	0.0395993	0.0463808		0.00561856	0.0459581	0.0118509	0.0402263	0.211028	-0.0740125
YPR109W	YPR109W	0.781813	0.728869	0.667675	0.348528	0.430399	1.21136		0.0794403	0.138956	0.160624	0.11354	0.12634	0.116134		0.10161	0.167052	0.233792	0.424026	0.28143	0.0729199
YPR080W	TEF1	19.3323	18.2463	16.4658	22.669	16.5816	16.7142		0.190966	0.306388	0.328636	0.311983	0.479011	0.370021		0.00987808	0.0277435	0.0330261	-0.0472849	0.0522278	0.024741
YPL089C	RLM1	9.0421	6.8844	15.7662	26.4548	31.0312	37.0886		0.260139	0.536315	0.674783	0.437234	0.424405	0.2779		0.0287698	0.120445	-0.0606715	-0.0757763	-0.000936134	-0.0023774
YPL040C	ISM1	1.30929	1.04397	1.70741	2.21684	1.84223	2.79266		0.117783	0.175887	0.18153	0.102716	0.0961822	0.113727		0.0899592	0.186815	0.0601767	0.0201165	0.0680086	0.0160351
YER139C	YER139C	1.7108	1.38263	2.48008	3.00608	3.12042	3.93089		0.0636424	0.155936	0.135497	0.0921829	0.0994938	0.0949913		0.0372005	0.127695	-0.00569965	0.00312119	0.027581	0.0111161
YHR036W	YHR036W	1.03489	0.779743	0.839827	0.74244	0.609153	0.876621		0.0525029	0.0739481	0.0544317	0.0331745	0.0433769	0.0441411		0.0507327	0.143033	0.0675617	0.0794022	0.0783264	0.0327879
YGR138C	TPO2	1.10793	1.2609	1.19432	1.47887	1.63641	1.53865		0.269831	1.08485	0.569973	0.268101	0.214461	0.163949		0.243545	0.658837	0.576833	0.243424	0.139285	0.120337
YML058W	SML1	5.69556	4.63249	7.05498	10.0033	9.1972	9.08501		0.119852	0.306895	0.363745	0.224243	0.191151	0.12673		0.021043	0.0945701	-0.00184383	-0.0346158	0.0299913	0.0181451
YMR234W	RNH1	1.93266	1.24579	1.7573	1.68926	1.89683	3.09931		0.11079	0.188819	0.302331	0.18353	0.229765	0.163771		0.0573251	0.212142	0.117264	0.145119	0.104853	0.0420823
YMR198W	CIK1	0.0390352	0.0442602	0.130752	0.178094	0.148929	0.20974		0.0119211	0.0287198	0.0372205	0.0233273	0.0317275	0.0323744		0.305394	0.510618	0.220638	0.127911	0.199768	0.147062
YPL044C	YPL044C	15.8076	6.1259	5.36708	3.12892	1.61557	1.263		0.0785682	0.0238363	0.0275828	0.0138934	0.0151626	0.0246208		0.00497028	0.241952	0.0233768	0.112863	0.0727449	0.0318586
YFR027W	ECO1	0.571228	0.683027	1.30002	1.8133	1.9562	2.74094		0.0471455	0.0962267	0.131682	0.0744434	0.0884223	0.0816759		0.0825336	0.07129	0.0263123	0.000247296	0.035802	0.0122272
YPL053C	KTR6	3.24304	3.01571	3.67647	5.51764	6.71741	13.0741		0.0867788	0.196761	0.180711	0.118263	0.131143	0.132281		0.0267585	0.0643092	0.0280031	-0.0476654	0.000795389	-0.0334406
YPR136C	FYV15	9.95619	7.2188	2.4473	2.5614	1.98014	3.98927		0.0581767	0.0376545	0.03726	0.0280078	0.0301205	0.0398305		0.00584327	0.08596	0.163943	0.00389544	0.0387408	-0.0375826
YPR084W	YPR084W	2.70605	2.47502	2.41301	3.18535	3.12577	4.48215		0.0568296	0.0963427	0.0791257	0.0426561	0.0406475	0.047911		0.0210009	0.0522152	0.0394202	-0.0333998	0.0150914	-0.0139437
YPL023C	MET12	1.83241	1.8452	1.81053	2.31468	2.09277	3.16162		0.152074	0.335116	0.226815	0.147311	0.135923	0.105999		0.0829916	0.135145	0.151509	0.0409531	0.0744872	0.0166495
YER148W	SPT15	1.93479	1.58716	1.55679	1.71155	1.35052	1.75213		0.151867	0.208677	0.214776	0.148227	0.139126	0.110429		0.0784931	0.154955	0.137994	0.090301	0.11963	0.0596317
YHR112C	YHR112C	1.98371	1.95889	2.4907	3.96577	4.9534	8.37617		0.121221	0.257215	0.30538	0.254419	0.319319	0.257567		0.0611083	0.101479	0.0922932	-0.00463972	0.0423829	0.0065157
YHR070W	TRM5	7.00766	2.74914	3.89561	2.4418	1.40203	2.04583		0.105611	0.101286	0.105378	0.073283	0.121797	0.114007		0.0150708	0.25847	-0.0182415	0.122282	0.112808	0.0407637
YGR166W	KRE11	3.51192	3.04516	3.83253	4.47278	3.88317	5.3954		0.0662312	0.102154	0.0859617	0.0504936	0.0569044	0.0602514		0.018859	0.0616968	-0.00533991	-0.0143251	0.0271203	-0.010733
YMR007W	YMR007W	1.89699	2.07266	2.3214	2.99323	2.52554	3.59147		0.112493	0.349273	0.388148	0.224852	0.245138	0.141821		0.0593009	0.0977829	0.151688	0.0627425	0.10428	0.0364462
YMR241W	YHM2	1.17429	1.10256	0.597438	0.529959	0.444169	0.508786		0.188813	0.308361	0.168657	0.104512	0.0984401	0.080577		0.160789	0.243735	0.377352	0.257592	0.230958	0.167384
YPL038W	MET31	6.1646	4.26475	3.33982	3.1309	2.18416	3.23013		0.16044	0.169402	0.159345	0.0991808	0.130429	0.126451		0.0260261	0.124666	0.0787058	0.0525098	0.0815772	0.0196235
YIL123W	SIM1	40.5779	29.1579	46.7165	40.705	18.9734	13.6991		0.135434	0.0871559	0.0615564	0.0406678	0.0629069	0.0447767		0.00333762	0.0858134	-0.0652465	0.0287003	0.0782722	0.026602
YNL283C	WSC2	12.354	12.5202	20.215	21.1834	8.79772	3.99177		0.139571	0.397789	0.132296	0.0841608	0.0659444	0.0464246		0.0112976	0.0184027	-0.0512257	-0.00411583	0.0934574	0.0660259
YDL208W	NHP2	3.01268	2.094	0.886719	0.517312	0.186011	0.334045		0.13118	0.0591755	0.0361051	0.0266749	0.0324832	0.0440682		0.0435427	0.127949	0.157829	0.154242	0.214793	0.104753
YDL142C	CRD1	1.70206	1.18086		1.19439	2.41484	3.53719		0.106891	0.367535	0.169042	0.104174	0.116823	0.080965		0.0628012	0.280857	0.163259	-0.00643073	0.00618887
YDL103C	QRI1	1.4592	1.03735	1.91491	1.56961	1.30372	2.00756		0.0434616	0.0867433	0.111172	0.0739271	0.0838656	0.0573127		0.0297845	0.140458	-0.0181693	0.0926685	0.0747422	0.0119673
YDR049W	YDR049W	1.3321	0.964648	1.10076	1.18194	1.04662	1.37506		0.0927291	0.136489	0.104499	0.067527	0.0627882	0.0454351		0.0696111	0.185754	0.0954442	0.0602143	0.0708855	0.0246936
YDL031W	DBP10	6.25818	4.42571	3.56394	1.4997	0.703195	1.45946		0.170975	0.0595752	0.0560942	0.050373	0.0540649	0.0471371		0.0273202	0.10792	0.0455104	0.196896	0.129992	-0.00311593
YDL058W	USO1	2.79757	2.57214	4.21828	4.11127	3.0436	3.7136		0.0881568	0.0916324	0.0963547	0.0693281	0.0753231	0.0543694		0.0315119	0.0545612	-0.0421308	0.024939	0.0507535	0.0049786
YER009W	NTF2	6.30027	5.62556	7.65586	7.78968	3.38444	3.00602		0.0517498	0.098572	0.0901939	0.0800564	0.0834933	0.0819353		0.0082139	0.0410374	-0.0296029	0.00759324	0.100002	0.0344509
YBL013W	FMT1	0.749085	1.35578	1.42647	1.65245	1.67211	1.79426		0.020946	0.110357	0.114825	0.087797	0.0577673	0.0410454		0.0279621	-0.0855519	0.0736476	0.036121	0.0419499	0.0231779
YBR003W	COQ1	1.88949	1.46297	2.42513	3.23884	3.68707	4.69083		0.04725	0.197935	0.221639	0.159187	0.14455	0.116504		0.0250068	0.142763	0.0370944	0.00968367	0.0306705	0.0138977
YBR030W	YBR030W	1.72292	1.21945	1.37988	1.23527	0.915019	1.0062		0.0958451	0.165945	0.106809	0.0636007	0.0654525	0.0519199		0.0556296	0.181095	0.0845533	0.0864374	0.0919883	0.0531245
YKL123W	YKL123W	3.05568	3.69778	10.6605	11.504	9.75016	13.8875		0.0337178	0.130886	0.143501	0.0891238	0.0866793	0.0589331		0.0110345	-0.0234052	-0.128829	-0.00470608	0.0248455	-0.0189261
YKL128C	PMU1	0.973171	0.884526	1.37329	1.70887	1.66003	1.85835		0.10477	0.373433	0.820837	0.555941	0.436687	0.160908		0.107658	0.313802	0.510749	0.366678	0.284383	0.135993
YJL201W	ECM25	0.365257	0.624301	1.75804	3.34998	4.03397	3.83745		0.0488966	0.233274	0.282919	0.176914	0.187112	0.0704168		0.133869	0.170245	0.0791375	-0.0343781	0.0307115	0.035105
YIL122W	POG1	1.27206	0.979164	3.22275	3.02784	2.05159	1.58014		0.103381	0.0934275	0.105174	0.0569587	0.0710734	0.0770118		0.0812706	0.154089	-0.113632	0.0382122	0.0652898	0.0606591
YNL277W	MET2	7.44956	5.1648	7.11917	5.34399	3.63697	4.85118		0.117597	0.139416	0.123118	0.0769638	0.0860124	0.0665599		0.0157857	0.112566	-0.0241729	0.0734652	0.0572983	-0.00244809
YDL192W	ARF1	16.1663	11.8365	18.5455	15.3048	11.6007	13.5436		0.188129	0.232204	0.281138	0.265923	0.325692	0.240381		0.0116371	0.0933238	-0.04686	0.0546862	0.050259	0.0113782
YDL129W	YDL129W	1.40864	1.21813	1.88964	2.23565	1.44029	1.53364		0.087657	0.111915	0.131584	0.107097	0.153671	0.0929868		0.0622283	0.113548	0.0166433	0.0241748	0.121959	0.0745764
YDL091C	YDL091C	1.09842	1.35619	1.71402	2.55482	2.25295	3.25735		0.0640394	0.127792	0.164342	0.109749	0.106487	0.0870987		0.0583015	0.0260478	0.0621599	-0.0144664	0.0578504	0.00900074
YDR107C	YDR107C	1.44416	1.1916	2.84566	2.98254	2.77478	3.19209		0.0947365	0.385776	0.207258	0.253514	0.190029	0.126687		0.0655998	0.252502	0.0280196	0.0700235	0.0831318	0.0417661
YDR017C	KCS1	1.93105	1.38813	2.22261	1.86474	1.43356	2.07907		0.185113	0.296603	0.18161	0.147697	0.15819	0.154296		0.0958611	0.238295	0.0629899	0.115743	0.122713	0.060966
YER012W	PRE1	6.24522	4.68166	6.81481	7.04141	8.60247	14.5793		0.105494	0.212993	0.320766	0.381007	0.419727	0.28676		0.016892	0.102375	-0.00670875	0.044265	0.0312028	-0.00633717
YBR025C	YBR025C	18.0335	14.7241	22.5398	21.594	15.4088	13.1783		0.151136	0.411908	0.441409	0.412803	0.329534	0.120094		0.00838082	0.0683888	-0.0374002	0.0279601	0.0541014	0.0265238
YBR056W	YBR056W	0.722227	0.975807	2.95247	4.27453	4.60971	4.76437		0.125964	0.922642	0.717945	0.499713	0.30225	0.148075		0.17441	0.693594	0.230521	0.0917518	0.0794301	0.0439576
YBR044C	TCM62	0.744891	0.817143	1.08307	1.11346	1.08672	1.34461		0.0782759	0.327097	0.180816	0.117247	0.10383	0.0783357		0.105084	0.261606	0.203128	0.126964	0.102086	0.0575226
YKL118W	YKL118W	3.64408	1.43156	3.34423	1.01571	0.998471	2.57761		0.0737226	0.0958338	0.113542	0.0722345	0.0602519	0.0610755		0.0202308	0.273471	-0.073383	0.290279	0.0669153	-0.0300837
YKL120W	OAC1	5.20121	3.4099	2.44919	1.25554	0.515198	0.786601		0.442989	0.520629	0.0631425	0.0264926	0.0192887	0.0231581		0.0851704	0.224113	0.137734	0.158437	0.118238	0.00281527
YJL186W	MNN5	2.47528	1.96491	2.51813	2.19113	1.49865	1.82013		0.0982096	0.099558	0.148543	0.11019	0.101702	0.0703223		0.0396762	0.102871	0.0202375	0.0825793	0.0974844	0.0368802
YNL300W	YNL300W	14.0881	10.5802	12.1483	7.09979	2.55	3.31578		0.0471844	0.0460815	0.0575973	0.0342871	0.0403219	0.0299797		0.00334924	0.0754363	-0.01521	0.112344	0.111791	-0.00664003
YIL096C	YIL096C	2.11674	1.29205	1.00208	0.438882	0.250026	0.410093		0.016877	0.0140973	0.0203685	0.019989	0.00803315	0.00718084		0.0079731	0.132833	0.0516984	0.196712	0.097006	-0.0116406
YNL239W	LAP3	0.94614	0.695037	1.04876	1.22912	1.35987	1.62093		0.0405832	0.0932493	0.100452	0.0700567	0.0640545	0.0429902		0.0428934	0.164243	0.0527028	0.0426059	0.0413843	0.0229537
YDL094C	YDL094C	0.23756	0.336862	0.539529	0.450625	0.743184	1.09073		0.0130185	0.0306754	0.0541815	0.0530751	0.0690352	0.0703871		0.0548006	-0.010623	0.031436	0.145683	0.0532833	0.0480331
YDR025W	RPS11A	10.5761	10.1066	11.3656	8.7911	3.66403	1.87679		0.123387	0.0313426	0.0224539	0.0208508	0.0253661	0.027073		0.0116666	0.0188214	-0.0142946	0.0535573	0.0917963	0.0581153
YDR105C	TMS1	1.43986	1.3246	2.44555	2.65058	2.79263	3.598		0.0425651	0.12069	0.119514	0.0830021	0.080553	0.0641761		0.029562	0.0816129	-0.0213994	0.0235281	0.024801	0.00459152
YDR266C	YDR266C	3.39282	2.58361	3.4082	3.54734	3.12886	3.7811		0.0596163	0.11369	0.156333	0.117744	0.0762733	0.0398927		0.0175713	0.0981864	0.00580137	0.0312218	0.0413282	0.00328523
YDR122W	KIN1	1.95813	1.6766	2.65356	3.58591	4.06694	4.78779		0.0976239	0.334082	0.354029	0.235397	0.204683	0.113574		0.0498557	0.166072	0.0926744	0.0340382	0.0444578	0.0236406
YDR334W	SWR1	0.632964	0.371136	0.753896	1.13927	1.18193	1.52273		0.121382	0.349319	0.385145	0.32022	0.328886	0.190153		0.191767	0.799327	0.490284	0.271495	0.275413	0.15085
YER044C	ERG28	1.61125	1.65628	2.14931	2.83506	2.35751	2.43508		0.11471	0.278098	0.351357	0.226987	0.146458	0.0950057		0.0711935	0.117115	0.128757	0.0593474	0.0892514	0.0468054
YBR161W	YBR161W	0.672272	1.00642	3.31141	4.745	3.64587	2.24783		0.0316269	0.176883	0.158063	0.118211	0.0771677	0.0383722		0.0470448	0.0261411	-0.0783945	-0.0369649	0.0495821	0.0542787
YBR247C	ENP1	1.87552	1.172	0.533596	0.219466	0.219917	0.310371		0.0789181	0.0136955	0.0142943	0.00921424	0.0101769	0.0175773		0.042078	0.147067	0.130778	0.212295	0.0440758	0.0286063
YBR180W	DRT1	0.11926	0.112975	0.15937	0.233852	0.233331	0.382174		0.022147	0.0243354	0.0258899	0.0191609	0.0183765	0.0163956		0.185703	0.215853	0.133129	0.038035	0.0803757	0.0214967
YLL064C	YLL064C	0.0837197	0.107464	0.217499	0.314155	0.263439	0.266819		0.0085862	0.024749	0.0322337	0.0228692	0.020559	0.0135184		0.102559	0.117707	0.0782944	0.0303568	0.0933764	0.0613884
YKR062W	TFA2	0.541857	0.430979	0.558016	0.644751	0.612779	0.812441		0.0467751	0.088713	0.112617	0.0733065	0.0698658	0.0573322		0.0863237	0.20523	0.167371	0.121553	0.118999	0.0664436
YJL069C	UTP18	1.91838	1.21547	1.34294	1.07606	0.87184	0.957034		0.0874809	0.0352804	0.0566471	0.0365477	0.0318243	0.0272786		0.0456015	0.153148	0.0218545	0.0826742	0.0564193	0.0254163
YNL259C	ATX1	0.376014	0.164495		0.634856	0.997344	1.19397		0.0308306	0.165402	0.247124	0.175407	0.122277	0.0945393		0.0819933	0.829822	0.263376	0.125634	0.0823437
YIL094C	LYS12	2.461	1.96436	2.10546	1.25185	0.597065	0.779623		0.0982148	0.0742	0.0835883	0.0572408	0.0459558	0.0443919		0.0399086	0.0954454	0.0288831	0.147211	0.13588	0.0458886
YNL237W	YTP1	0.911409	0.838842	1.47882	1.60108	1.53101	1.65136		0.0517782	0.151491	0.168217	0.11756	0.0983356	0.0750076		0.0568112	0.142832	0.0584202	0.0756768	0.0728879	0.0480779
YDL053C	PBP4	2.70077	2.937	1.26254	1.53839	1.67799	6.6496		0.0622369	0.0835012	0.110276	0.0736485	0.0782847	0.0459791		0.0230441	0.00490588	0.175277	0.0259731	0.0385703	-0.0779537
YDR087C	RRP1	0.547108	0.445435	0.559797	0.632198	0.121331	0.24554		0.0360086	0.00668652	0.0102363	0.0164852	0.0542108	0.0624051		0.0658163	0.0929719	-0.0157442	-0.00189286	0.405681	0.241153
YDR125C	ECM18	1.24089	1.16379	2.07243	2.28264	1.91361	2.22076		0.0168071	0.0866795	0.0899554	0.0612116	0.0317578	0.0355344		0.0135444	0.0602884	-0.0258573	0.0153022	0.0395171	0.00567237
YDR295C	PLO2	1.14746	0.991479	3.07214	3.74844	3.74615	4.06096		0.056775	0.149196	0.229701	0.189354	0.166076	0.107402		0.0494787	0.137661	-0.0562457	0.0216494	0.0472102	0.0287036
YDR270W	CCC2	0.704586	1.00371	1.88871	3.84	4.41527	5.14252		0.0252919	0.151091	0.206321	0.126935	0.0965902	0.0608823		0.0358961	0.0165108	0.036494	-0.0789156	0.0130093	0.00551183
YDR406W	PDR15		0.08134	0.169295	0.515468	0.479573	0.686395		0.00579401	0.0490067	0.0616674	0.0405309	0.0343381	0.0325897			0.319963	-0.0527804	0.0820464	0.0315703
YER046W	SPO73	0.157711	0.236989	0.537705	0.456395	0.23928	0.131293		0.0326074	0.134873	0.21612	0.140642	0.0903782	0.0575923		0.206754	0.367751	0.33336	0.378233	0.429172	0.476332
YBR204C	YBR204C	0.375081	0.360661	0.479139	0.724223	0.816231	1.51503		0.0195769	0.0462779	0.0553904	0.0343595	0.032658	0.0268277		0.0521939	0.101916	0.0807287	-0.0068019	0.0313663	-0.0173875
YBR283C	SSH1	6.55469	4.57458	5.72001	5.21836	4.11663	4.92498		0.0697167	0.120777	0.21647	0.171095	0.160734	0.0935433		0.0106362	0.107816	0.00100554	0.0536991	0.059715	0.0150614
YBR196C	PGI1	12.8177	10.3963	11.9508	14.0058	9.56817	9.8225		0.95995	0.862899	1.50563	1.28025	1.36933	0.99956		0.0748925	0.131537	0.0883907	0.074773	0.158582	0.114987
YLL037W	YLL037W	0.912541	1.01549	1.45702	1.78795	1.91039	1.09106		0.0927127	0.142659	0.230145	0.138318	0.117545	0.0719556		0.101598	0.0966872	0.101761	0.070687	0.0617607	0.105363
YKR070W	YKR070W	0.188459	0.218751	0.325229	0.262908	0.313289	0.40023		0.0535036	0.111898	0.133011	0.0868383	0.0863781	0.0656105		0.2839	0.397952	0.380122	0.404933	0.273086	0.176595
YJL008C	CCT8	2.42011	1.66501	1.1814	1.15754	1.43399	1.97183		0.123442	0.133124	0.239528	0.227879	0.228793	0.150983		0.0510068	0.158549	0.195004	0.203392	0.151061	0.082229
YNL255C	GIS2	13.2032	10.575	13.6564	11.328	4.09933	3.71696		0.127018	0.10611	0.0983889	0.0784466	0.0779123	0.0747861		0.00962024	0.06535	-0.0280249	0.044494	0.113749	0.026616
YIL077C	YIL077C	0.646491	1.35	1.70328	2.25522	1.76043	2.06222		0.0749042	0.337644	0.356061	0.208774	0.164373	0.0697729		0.115863	0.0331238	0.190664	0.083521	0.118203	0.0469133
YNL188W	KAR1	1.34491	0.961672	1.20329	1.12048	1.08242	1.50909		0.0540745	0.119046	0.0987745	0.0588175	0.0540563	0.0462457		0.0402068	0.164165	0.0674261	0.0810851	0.0545694	0.0149723
YDR136C	VPS61	0.639943	0.364473	0.42311	0.901888	0.849803	1.44406		0.0211732	0.0852069	0.0883538	0.0422466	0.0136474	0.042517		0.0330861	0.266983	0.19671	-0.045297	0.0369159	-0.0130169
YDR262W	YDR262W	3.89997	3.09882	6.88387	8.91035	10.9226	11.4598		0.166896	0.769093	0.519744	0.395849	0.318563	0.143018		0.0427942	0.205822	0.020026	0.00659902	0.015575	0.0168898
YDR229W	IVY1	0.963384	1.32179	4.30016	2.90713	3.33834	3.27298		0.134743	0.282229	0.316864	0.194336	0.146324	0.0843188		0.139865	0.107459	-0.0464729	0.149712	0.0400501	0.0355703
YDR386W	MUS81	0.448597	0.270146	0.549033	0.808615	0.824052	1.27105		0.0441494	0.086481	0.0922216	0.0696827	0.0719072	0.0689711		0.0984167	0.33701	0.116491	0.0419518	0.084871	0.0360035
YIL169C	YIL169C	1.68622	1.09639	1.9428	3.01604	3.26031	3.53181		0.174737	0.111409	0.0926444	0.0597193	0.0593295	0.0389064		0.103627	0.211933	-0.0123545	-0.0561148	0.0111765	0.00870778
YER132C	PMD1	8.63828	5.76857	7.88019	9.61664	8.67005	11.8095		0.196839	0.284388	0.299389	0.214004	0.268819	0.147968		0.0227868	0.135964	-0.00139618	-0.0103515	0.0370748	-0.00154422
YER084W	YER084W	0.0774957	0.10567	0.265095	0.319194	0.250987	0.280221		0.0075656	0.0200732	0.0287552	0.0170434	0.0206816	0.00819072		0.0976261	0.0768901	0.00904352	0.0405444	0.0927375	0.0438157
YEL056W	HAT2	4.18622	3.04522	5.25811	7.38795	4.97363	6.18771		0.098723	0.160979	0.184695	0.0981855	0.133729	0.055489		0.0235829	0.116947	-0.0350268	-0.0450392	0.0592597	0.00139165
YCL017C	NFS1	1.19409	0.967436	1.33863	1.25146	1.04706	1.43921		0.0560706	0.120832	0.120842	0.0756396	0.078955	0.0542717		0.0469568	0.138348	0.0581502	0.0882888	0.0863232	0.0300078
YBR299W	MAL32		0.0907866	0.110768	0.133246	0.132491	0.222933		0.0191407	0.0459517	0.0593465	0.0357207	0.0398291	0.0267683			0.502289	0.320373	0.291873	0.13075
YLR012C	YLR012C	0.496288	0.415745	0.701707	0.925971	0.950243	1.08221		0.0746798	0.144916	0.106148	0.0568973	0.0621413	0.0436282		0.150477	0.305619	0.140202	0.0437638	0.0610561	0.0416064
YKR104W	NFT1	0.231186	0.136951	0.315052	0.315349	0.314705	0.55303		0.0153379	0.0123042	0.0188087	0.00908901	0.00992131	0.0116408		0.0663441	0.209302	-0.0454922	0.0435217	0.0304264	-0.0145622
YJR064W	CCT5	2.06246	1.02238	1.26513	1.27491	1.55431	2.42198		0.0765764	0.197562	0.197467	0.127537	0.127885	0.0850489		0.0371288	0.2822	0.139974	0.123579	0.0697028	0.0215739
YNL185C	MRPL19	0.311831	0.269897	0.181443	0.312798	0.770912	0.722943		0.0820357	0.129267	0.182221	0.106393	0.0996821	0.0759458		0.263077	0.429973	0.961845	0.397112	0.0979463	0.118918
YIL076W	SEC28	2.26863	1.94172	2.52521	2.49132	2.35574	4.35605		0.0359129	0.0811629	0.110628	0.0913659	0.0949606	0.0823351		0.0158302	0.067371	0.00567395	0.0428254	0.0441588	-0.0162579
YNL181W	YNL181W	0.75606	0.522833	0.978445	0.870592	0.719275	0.984901		0.0339399	0.0955761	0.0713871	0.0387638	0.0338752	0.0240872		0.0448906	0.20398	0.023877	0.0820441	0.0650929	0.0115441
YDR272W	GLO2	3.92004	3.13837	5.88233	6.96519	8.63502	7.94563		0.064743	0.348921	0.29971	0.170161	0.136225	0.0997282		0.0165159	0.11816	-0.0150103	0.00283613	-0.00176547	0.0201204
YDR389W	SAC7	2.90931	2.3027	3.73079	4.44735	3.84918	4.12697		0.0517102	0.110963	0.135652	0.0891381	0.0611879	0.0323238		0.0177741	0.0907102	-0.0270587	-0.00756319	0.0324524	0.00667522
YER138C	YER138C	18.219	15.301	26.3744	32.2924	30.5874	27.9681		0.0160599	0.0207801	0.0366083	0.0520463	0.0688842	0.0676292		0.000881494	0.0447634	-0.0763499	-0.0389948	0.00732829	0.00876187
YER085C	YER085C								0.00767913	0.0587134	0.0494159	0.0284883	0.0133661	0.00985782
YEL050C	RML2	1.08331	0.800672	0.645962	0.678384	0.670516	1.01475		0.0528178	0.142099	0.12787	0.0626534	0.0467874	0.0318222		0.0487558	0.187833	0.220587	0.128505	0.0807672	0.0170016
YCR005C	CIT2	2.4065	6.53468	9.16538	10.1433	6.425	2.94478		0.827272	5.13027	2.31201	1.17654	0.521265	0.169152		0.343766	0.513676	0.340168	0.152086	0.145755	0.129817
YCL051W	LRE1	0.530226	0.574384	1.20459	1.29235	1.10437	1.33726		0.0947199	0.342625	0.277424	0.167256	0.139361	0.0840697		0.178641	0.432951	0.219212	0.157576	0.143543	0.0729232
YLR037C	DAN2	0.3455	0.314231	0.419918	0.403191	0.275204	0.393407		0.0149809	0.0464645	0.0458045	0.0272807	0.0211441	0.0174254		0.0433599	0.121145	0.0832837	0.0953115	0.111305	0.0316251
YLL062C	MHT1	1.10268	0.636634	0.662191	0.330943	0.290301	0.967212		0.0102982	0.0207942	0.0430232	0.0179691	0.0145652	0.00979318		0.00933927	0.156834	0.044369	0.201797	0.0652992	-0.0616872
YJR103W	URA8	0.907202	1.03262	2.25267	2.98309	3.89032	4.04327		0.136589	0.344635	0.507551	0.319431	0.259029	0.098732		0.15056	0.2297	0.152085	0.098106	0.0562329	0.0403465
YNL184C	YNL184C								0.0401933	0.0507884	0.0702244	0.0154941	0.0299059	0.0174085
YIL050W	PCL7	0.955067	1.04343	1.32683	1.40435	0.979847	1.23688		0.100884	0.212565	0.109366	0.0593116	0.049801	0.0387828		0.10563	0.139335	0.0955425	0.0496249	0.08286	0.0229806
YNL138W	SRV2	0.800646	0.637005	0.753093	0.757509	0.771864	1.01066		0.084144	0.0703991	0.0733548	0.04566	0.0468877	0.0443156		0.105095	0.165417	0.0791364	0.0764303	0.0586578	0.0315891
YDR253C	MET32	0.608359	0.391506	0.644323	0.490794	0.535622	0.688106		0.0211666	0.026122	0.0471187	0.0303684	0.0355991	0.035734		0.034793	0.159932	0.00100995	0.122584	0.0558032	0.0400142
YDR361C	BCP1	5.39547	4.41922	3.68551	2.13497	1.85816	2.35318		0.0485444	0.033868	0.0529395	0.062891	0.0674594	0.0511682		0.00899724	0.0583063	0.0367922	0.130372	0.0468617	0.0112388
YDR375C	BCS1	0.943985	0.533631	0.691782	0.859316	0.917062	1.31572		0.0310518	0.0637588	0.0996379	0.0641966	0.0641425	0.047152		0.0328944	0.214553	0.0983326	0.0609388	0.0654778	0.0236674
YDR458C	YDR458C	1.09828	0.919202	1.12368	1.24368	1.21977	1.66955		0.0579377	0.108959	0.126312	0.0861018	0.0676336	0.0549346		0.0527532	0.130312	0.0865585	0.0683075	0.0636537	0.0198454
YJR132W	NMD5	0.462355	0.522734	0.45809	0.48174		0.26234		0.16327	0.0541268	0.0614932	0.0554161	0.0692213	0.0991326		0.353126	0.175916	0.139367	0.113427	0.358609
YGL197W	MDS3	8.62045	6.58143	13.6476	15.5779	15.0953	17.1412		0.125333	0.467526	0.336861	0.276245	0.209953	0.141306		0.0145391	0.108731	-0.0610823	-0.00544757	0.0189454	0.00182005
YER121W	YER121W		0.0282888	0.114186					0.0228905	0.0676652	0.0497451	0.0252346	0.0177662	0.0252847			0.46349
YEL070W	YEL070W		0.0269507	0.148217	0.206271	0.297252	0.233033		0.00216168	0.0131635	0.0265232	0.0177625	0.0175184	0.00989663			0.0307355	0.0578001	0.0335958	0.0680568
YCR088W	ABP1	4.78672	3.78608	5.15406	5.05305	5.75346	8.68404		0.204453	0.372859	0.430366	0.249534	0.255995	0.166996		0.0427126	0.12868	0.0461151	0.0695972	0.0337096	0.000304158
YLR122C	YLR122C	0.446904	0.367738	0.723681	0.867302	0.855654	0.935083		0.0709798	0.136957	0.114636	0.0653396	0.0698281	0.0499272		0.158826	0.327849	0.12816	0.0746783	0.0802291	0.0586955
YLR100W	ERG27	5.91377	5.91832	7.47467	7.86279	8.12109	10.3493		0.11294	0.231747	0.407304	0.32543	0.453929	0.327801		0.0190978	0.0291316	0.0147223	0.0374361	0.0461176	0.024536
YKL100C	YKL100C	4.667	6.23131	17.4403	24.3537	29.5343	29.2755		0.303823	0.799459	1.09111	0.795126	0.768181	0.406456		0.0651003	0.0302933	-0.0581033	-0.0209866	0.00978836	0.0202948
YNL149C	YNL149C	1.9201	1.75673	2.19582	2.14286	2.39459	3.30036		0.287772	0.328838	0.566812	0.4787	0.577793	0.42076		0.149873	0.192428	0.203503	0.242409	0.225002	0.13764
YIL136W	OM45	0.920208	1.59388	13.3559	21.7447	19.4754	15.2359		0.164583	0.744833	0.822534	0.365945	0.255128	0.109112		0.178855	0.254877	-0.137962	-0.0618566	0.0259998	0.0279143
YNL323W	LEM3	2.54641	2.13682	1.92421	2.0586	2.07636	2.52897		0.246308	0.255285	0.186471	0.139334	0.130346	0.107973		0.0967276	0.152412	0.12224	0.0675231	0.0640819	0.0369974
YBR137W	YBR137W		0.140895	0.190067	0.330923	0.797301	0.991366		0.0641508	0.235592	0.343491	0.309731	0.372972	0.292027			1.76114	0.952992	0.448014	0.311472
YBR146W	MRPS9	6.28079	5.36605	6.015	7.50622	7.47077	7.11094		0.054246	0.0893409	0.151064	0.13916	0.145292	0.0943799		0.00863681	0.0518546	0.0048452	-0.022711	0.019517	0.0197899
YBR199W	KTR4	13.1212	15.2996	14.4955	22.2496	19.7551	27.1474		0.269448	1.14692	0.663803	0.507876	0.35429	0.356242		0.0205353	0.0117516	0.0673873	-0.0528148	0.0323224	-0.0073908
YDL203C	YDL203C	6.15334	4.77504	6.69509	6.37395	7.18639	7.80798		0.086114	0.14943	0.133999	0.0963078	0.104214	0.0726075		0.0139947	0.0855807	-0.0231955	0.0274027	0.00280354	0.00586295
YDL215C	GDH2		0.540487	1.16048	1.15798	1.2344	1.4974		0.103079	0.342854	0.269406	0.248479	0.179363	0.184187			0.224366	0.222203	0.163528	0.116817
YBL079W	NUP170	11.1318	8.00459	9.27544	8.44501	7.0192	9.02761		0.0649048	0.104097	0.128955	0.112861	0.0985842	0.0732311		0.00583056	0.0916036	-0.00754369	0.0323947	0.0322359	-0.00715963
YEL026W	SNU13	13.7208	11.9798	15.8866	10.4552	0	1.11502		0.139067	0.0760692	0.104102	0.10022	0.12084	0.100479		0.0101355	0.0422445	-0.033783	0.0916624	120840	0.0481955
YAL038W	CDC19	183.697	148.448	231.199	219.91	148.308	145.063		0.584673	0.750504	1.67775	2.33582	3.06111	1.53095		0.00318281	0.0573404	-0.0568367	0.0189639	0.0547266	0.0170524
YAL040C	CLN3	22.6721	16.8513	31.2626	23.2773	14.5377	12.5972		0.298162	0.391535	0.206052	0.0985536	0.0733057	0.0455424		0.013151	0.0920829	-0.0747413	0.0645455	0.0517659	0.0146152
YDR242W	AMD2	6.74072	8.33291	10.5012	10.7173	9.92334	11.0699		0.218857	0.687966	0.51716	0.310239	0.265133	0.262911		0.0324679	0.00751454	0.0306778	0.0346755	0.0355342	0.0172989
YKL193C	SDS22	3.33376	3.24734	6.60362	8.57894	8.28055	7.18889		0.077005	0.139181	0.207767	0.143306	0.121163	0.0709763		0.0230985	0.0396555	-0.0642482	-0.0289123	0.0192166	0.0224342
YIR010W	YIR010W	21.8375	18.5757	29.9163	27.1629	26.1411	18.3854		0.133954	0.249376	0.457783	0.433329	0.396488	0.196525		0.0061341	0.0500792	-0.0532538	0.0349378	0.0194116	0.0384216
YDR243C	PRP28	1.69536	2.38222	2.59941	2.59682	3.56021	3.25077		0.112007	0.232306	0.21941	0.143681	0.112526	0.0667622		0.0660669	0.000225815	0.0776609	0.0691992	0.0101852	0.03244
YIL041W	GVP36	2.06334	2.22697	2.42727	2.352	1.66212	3.79431		0.102479	0.150198	0.227676	0.164204	0.177381	0.152437		0.0496666	0.0401116	0.0699806	0.087433	0.12446	0.00455956
YNL130C	CPT1	2.74194	1.93285	2.02002	1.70172	1.15413	1.22949		0.0289332	0.0250193	0.0211507	0.0164414	0.0133655	0.0158294		0.0105521	0.0991319	0.00538501	0.044377	0.0494781	0.00773542
YDR373W	FRQ1	0.392062	0.442498	1.40334	1.83111	1.93744	1.11922		0.0669824	0.134664	0.206615	0.151316	0.122353	0.0930949		0.170847	0.221275	0.0370378	0.0566133	0.0659721	0.114063
YDR450W	RPS18A	7.99733	6.86393	12.9375	15.2637	0	2.14725		0.0969693	0.0215877	0.0269366	0.0232436	0.0268193	0.017827		0.0121252	0.0460853	-0.0879153	-0.0312634	26819.3	k < -26819,3280250701
YDR496C	PUF6	7.64589	5.17059	3.01648	2.04536	1.60225	1.97588		0.0731056	0.0570611	0.0860624	0.055529	0.0487375	0.0383275		0.00956142	0.108126	0.0958296	0.105959	0.0532636	0.00935713
YKL197C	PEX1	0.842172	0.655679	0.919997	1.05485	1.35652	1.99901		0.0897298	0.142147	0.21081	0.142076	0.139351	0.114831		0.106546	0.226488	0.178817	0.145983	0.0898693	0.0466234
YGR032W	GSC2	0.34378	0.318614	1.32739	2.67183	3.72996	3.87321		0.0300451	0.0873901	0.375144	0.281367	0.211168	0.0960286		0.0873964	0.209316	0.119898	0.0288759	0.0426017	0.0363512
YER135C	YER135C	0.142126	0.425435	0.224474	0.207891	0.297575	0.448111		0.0115029	0.037718	0.0297021	0.0255961	0.015378	0.0272074		0.0809347	-0.178902	0.203765	0.142753	0.0435559	0.0289425
YGL246C	RAI1	1.21821	1.11166	1.11484	0.863127	0.643965	0.984398		0.0317511	0.0263379	0.0390003	0.0313438	0.0211253	0.0185122		0.0260638	0.0477751	0.0291065	0.0870127	0.0641528	-0.00554227
YEL041W	YEL041W	0.0778522	0.167694	0.386071	0.537505	0.733133	1.29779		0.0168656	0.0618002	0.103578	0.0759398	0.0743538	0.0614023		0.216636	0.15018	0.18638	0.12363	0.0854384	0.0262957
YEL062W	NPR2	0.87861	0.670371	1.23033	1.33503	1.54705	2.01263		0.0762596	0.256556	0.188962	0.123233	0.11151	0.0912093		0.0867958	0.314508	0.138143	0.102853	0.0657602	0.0373419
YLR140W	YLR140W	1.34029	1.12348	1.5481	1.68122	1.53211	1.78897		0.0801477	0.136398	0.124071	0.076065	0.089155	0.0661172		0.059799	0.134986	0.0513076	0.0448852	0.0613711	0.0349202
YLR151C	PCD1	0.244753	0.357278	0.642107	0.651749	0.598491	1.00569		0.0170525	0.0359943	0.0316393	0.0150693	0.0123081	0.01726		0.0696723	-0.00547717	-0.0137247	0.0327693	0.030392	-0.0181953
YKL005C	BYE1	1.2172	1.08047	2.1053	2.15493	1.76891	1.87682		0.0339192	0.115153	0.113553	0.0786328	0.0570389	0.0384832		0.0278667	0.0972885	-0.0202694	0.040163	0.0542714	0.0216962
YNL145W	MFA2	13.14	11.1675	7.56745	3.34808	2.31912	3.99758		0.506927	0.180167	0.197255	0.147748	0.155766	0.161849		0.0385789	0.0684549	0.0764118	0.197915	0.0926107	0.0122329
YIL021W	RPB3	3.71262	2.6103	2.44521	2.07898	2.14421	3.10097		0.0995489	0.0852241	0.111541	0.0720309	0.0738629	0.0703713		0.0268137	0.117807	0.048623	0.0727455	0.0314328	0.00144653
YNL078W	NIS1	2.48355	1.73376	1.56853	1.26674	1.18295	1.56087		0.0681159	0.0469575	0.0935845	0.0775237	0.062995	0.039123		0.0274269	0.117394	0.0580036	0.103392	0.0637994	0.0170834
YDR441C	APT2	1.59973	1.50374	1.31409	1.1971	0.829134	1.34111		0.124469	0.0571563	0.0520351	0.0365006	0.0510754	0.0401512		0.0778062	0.0730573	0.0580905	0.0537122	0.0825691	0.00821144
YNR068C	YNR068C	0.509516	1.43068	5.71583	7.37718	8.04206	3.1105		0.0299342	0.516842	0.424927	0.347269	0.275807	0.072285		0.0587502	0.0522957	-0.0400858	0.00816748	0.0314896	0.100308
YNL293W	MSB3	0.595035	0.550808	0.952929	1.31648	1.9932	3.07118		0.0510851	0.11642	0.146958	0.108607	0.113602	0.0911785		0.0858523	0.172753	0.09807	0.0475528	0.0260626	0.00987951
YKR086W	PRP16	1.02317	0.599295	0.745241	0.648847	0.594094	0.842663		0.0403841	0.032322	0.0462437	0.0370901	0.0332061	0.0359132		0.0394695	0.180504	0.0276778	0.0874121	0.0653411	0.0232799
YJL222W	VTH2	0.304287	0.302825	0.412111	0.521311	0.437134	0.495516		0.025187	0.0300479	0.0560478	0.0375403	0.0249892	0.0207292		0.0827739	0.0926761	0.0790216	0.0523619	0.0820324	0.0394412
YFL032W	YFL032W	18.1169	20.1537	36.5044	54.9282	69.2416	76.8056		0.365826	0.858177	1.83328	1.44	1.12361	0.792159		0.0201925	0.00540307	-0.0361361	-0.0449731	-0.00238095	0.00567325
YGL148W	ARO2	10.725	9.09528	8.71476	6.09808	2.65712	3.75252		0.0525461	0.105767	0.220871	0.170641	0.15054	0.0953392		0.00489939	0.0493384	0.0246656	0.0982595	0.124747	0.0135829
YER045C	ACA1	2.09077	2.97476	6.70843	7.58471	7.82825	8.73068		0.0735549	0.413886	0.48721	0.297597	0.292972	0.130645		0.0351808	0.00937926	-0.0174255	0.0300364	0.0351366	0.0173602
YER086W	ILV1	4.69508	5.45242	3.90308	4.6652	4.02297	2.31769		0.0606649	0.0969773	0.171435	0.110726	0.0764802	0.053437		0.0129209	-0.0218798	0.0779184	-0.00261651	0.0362969	0.0607085
YLR184W	YLR184W	0.847867	0.722613	1.39004	1.2124	1.1452	1.39269		0.0420905	0.0603532	0.072957	0.0434537	0.05068	0.0324598		0.0496428	0.106509	-0.0276092	0.0716296	0.0459564	0.0184536
YLR242C	ARV1	0.312389	0.140026	0.312901	0.163875	0.331317	0.649325		0.0139276	0.0245879	0.0380987	0.0225182	0.0267516	0.0341714		0.0445842	0.303077	0.0299661	0.262693	0.0317695	0.0158885
YKR084C	HBS1	0.87796	0.766663	1.01305	0.84638	0.840873	1.21472		0.0410412	0.0820304	0.0876036	0.0546726	0.0507809	0.0408355		0.0467461	0.111068	0.0554576	0.111683	0.0629241	0.0182528
YNL120C	YNL120C	3.2723	1.722	1.22067			0.712192		0.0303361					0.00951572		0.0092706	0.0508796
YIL019W	YIL019W	1.66197	1.3706	1.3734	0.803723	0.16338	0.230481		0.0359448	0.00793036	0.00684545	0.00308544	0.00145483	0.00502898		0.0216278	0.062391	0.00510798	0.111796	0.165644	-0.00810458
YNL077W	APJ1	2.17002	1.59877	1.57325	1.45115	1.22486	1.75709		0.0538021	0.0738547	0.0899742	0.0661648	0.0754266	0.0503735		0.0247934	0.111328	0.0542699	0.0674945	0.0709302	0.0162669
YDR454C	GUK1	2.32825	2.02909	2.31709	2.07049	1.38747	1.30955		0.0550563	0.0739741	0.0666769	0.0508709	0.0599642	0.0429358		0.023647	0.0643365	0.013422	0.0492624	0.0736606	0.0418255
YOL127W	RPL25	12.8193	8.85447	13.6697	20.4393	1.73649	5.15589		0.257398	0.113295	0.0684973	0.0459391	0.0410477	0.0384976		0.020079	0.109532	-0.0536302	-0.0770031	0.255838	-0.0639433
YNL279W	PRM1	0.273122	0.385954	0.913558	1.5088	1.51887	1.38057		0.0327378	0.23082	0.291344	0.213913	0.272383	0.100943		0.119865	0.370863	0.267524	0.105227	0.164864	0.121146
YLL031C	GPI13	0.930917	0.855523	1.3738	1.40138	1.38331	1.60695		0.0256799	0.0604862	0.0671295	0.0565597	0.0493636	0.0405382		0.0275856	0.0703917	-0.00921734	0.0404178	0.0392171	0.0192016
YFL020C	PAU5	0.0517559	0.0667739	0.145972	0.212328	0.197061	0.193429		0.00473021	0.0172565	0.020332	0.0115899	0.0124497	0.00831528		0.0913946	0.129818	0.0694345	0.0146564	0.0667118	0.0532746
YGL126W	SCS3	0.792724	0.718051	1.82351	2.27786	3.3883	4.19382		0.203908	0.47406	1.00218	0.721766	0.937293	0.508557		0.257224	0.542614	0.460136	0.346613	0.249521	0.151584
YER051W	YER051W	1.18788	1.17357	1.98986	2.38701	2.85731	3.09358		0.044992	0.136668	0.148687	0.111644	0.141941	0.0623201		0.0378759	0.0820769	0.0164618	0.0229494	0.0305568	0.0277005
YER087W	YER087W	0.389045	0.43629	0.416283	0.485685	0.596826	1.06493		0.0649566	0.134658	0.133501	0.0751183	0.0666475	0.0665848		0.166964	0.223747	0.323374	0.18826	0.107125	0.0389591
YLR198C	YLR198C	14.1307	11.8228	12.1762	12.8908	8.22722	5.82147		0.156161	0.139759	0.176355	0.095566	0.0767233	0.0388335		0.0110512	0.0559897	0.00900441	-0.000537476	0.0533136	0.0328944
YLR257W	YLR257W	6.02881	10.2422	17.9269	21.1099	19.7633	20.4546		0.682775	2.90614	2.2892	1.50716	1.23619	0.507176		0.113252	0.098349	0.100758	0.063318	0.0731736	0.0391853
YKR093W	PTR2	10.8802	13.5891	13.908	10.1909	5.88843	5.55416		0.309	1.77596	0.384658	0.218653	0.201086	0.119074		0.0284003	0.0310351	0.0709925	0.0872121	0.0825124	0.0317149
YNL113W	RPC19	4.43739	3.68993	1.69475	0.18145	0.572674	1.8332		0.115615	0.0356707	0.0329221	0.0308525	0.0626241	0.126634		0.0260548	0.06445	0.125256	0.520668	0.0212956	0.00403135
YER136W	GDI1	13.7327	13.8369	22.3784	25.8897	23.7264	30.0373		0.0774091	0.278055	0.263737	0.242659	0.277364	0.127686		0.00563686	0.0110535	-0.0531817	-0.0186448	0.0192216	-0.00917857
YNL040W	YNL040W	3.33674	3.21534	4.16463	4.39773	4.00199	7.96775		0.0776293	0.201972	0.200055	0.127202	0.101095	0.0593509		0.023265	0.0526644	0.0176974	0.0271614	0.0365228	-0.0345861
YOL163W	YOL163W	0.0447084			0.0407132	0.127838	0.320004		0.0212239	0.0393575	0.0843709	0.0696334	0.0893209	0.0818		0.474718	1.66571	0.67554	0.257194
YOR036W	PEP12	2.72061	2.30262	3.76614	5.25294	6.68519	8.05471		0.371529	0.755087	0.810799	0.356337	0.532199	0.3493		0.136561	0.284491	0.181936	0.0604179	0.0511749	0.0448188
YOR043W	WHI2	2.12633	1.57285	1.98157	2.20241	2.45068	2.43145		0.148212	0.424745	0.292166	0.176245	0.131398	0.0981966		0.0697033	0.247875	0.158725	0.0884434	0.054352	0.0468889
YNL095C	YNL095C	0.841015	0.746212	0.905304	1.01737	1.08552	1.13938		0.0202685	0.0400702	0.0414779	0.0297664	0.0223848	0.0216757		0.0241001	0.0686758	0.0218411	0.0136465	0.0182007	0.0163118
YLR389C	STE23	6.64482	4.05336	5.18654	3.85841	2.5195	4.0664		0.141877	0.377596	0.188544	0.152102	0.171322	0.105818		0.0213515	0.177276	0.025518	0.0972362	0.096358	0.00826739
YJR140C	HIR3	5.86968	4.85075	6.04309	7.45476	4.11027	3.35932		0.0643622	0.048977	0.0739759	0.0295393		0.0783252		0.0109652	0.0582955	-0.0200753	-0.0341899	0.0454136
YAL037W	YAL037W	0.158932	0.333271	0.515378	0.666502	0.810953	1.16894		0.0139772	0.0189416	0.0323664	0.0234351	0.0231441	0.0165973		0.0879446	-0.11401	-0.000860304	-0.00389441	0.011915	-0.00571346
YFR010W	UBP6	4.44669	4.06093	5.94969	7.54247	9.46587	11.2766		0.105066	0.216969	0.347123	0.345494	0.301076	0.16813		0.0236279	0.0611464	0.00247837	0.00413073	0.0152539	0.0099706
YFL055W	AGP3	0.0202668	0.0649375	0.0895918	0.160501	0.307382	0.461903		0.00948279	0.0355582	0.032177	0.0183637	0.0210591	0.0218038		0.467898	0.295606	0.362188	0.0832553	0.0214248	0.0267288
YLR252W	YLR252W	0.801674	0.794142	1.47212	2.18823	2.46492	2.45832		0.0563929	0.169453	0.226026	0.145122	0.122031	0.0875528		0.0703439	0.151027	0.0888471	0.0226783	0.0449794	0.0421102
YLR348C	DIC1	0.545503	0.520228	0.657388	1.03438	4.58896	4.8305		0.246203	0.378817	0.398519	0.225116	0.249168	0.144771		0.451332	0.65328	0.597553	0.247718	-0.0444993	0.0371438
YLR044C	PDC1	127.159	143.837	124.759	147.058	121.022	82.7081		0.257972	0.165243	0.180092	0.189824	0.283524	0.367574		0.00202874	-0.0292582	0.0216481	-0.0315318	0.0212581	0.0304923
YNL081C	SWS2	1.88348	1.46892	1.14609	1.99061	2.8668	5.07212		0.138993	0.279608	0.330997	0.199855	0.201066	0.164913		0.0737958	0.195191	0.286034	0.0586989	0.0458363	0.00633555
YER141W	COX15	0.875619	1.00933	2.21524	3.35071	3.04751	1.99671		0.0513228	0.264515	0.369048	0.248771	0.278807	0.0387984		0.0586132	0.141753	0.0895426	0.0287555	0.0933491	0.0868858
YNL029C	KTR5	3.31563	3.76694	6.55919	8.45576	9.01522	10.0901		0.050674	0.242005	0.19786	0.116102	0.0887078	0.0759053		0.0152834	0.00964166	-0.0348513	-0.0295467	0.00528302	0.000576549
YOL159C	YOL159C	0.634634	0.569177	1.46838	1.27129	1.80395	1.49829		0.0358781	0.0947455	0.110712	0.0880472	0.0655272	0.0849003		0.0565335	0.140975	-0.0258063	0.101278	0.0150488	0.0603396
YOR040W	GLO4	0.226313	0.36885	0.497761	0.649899	0.90225	1.29061		0.327924	0.428812	0.512887	0.269234	0.306353	0.269293		1.44899	1.09846	1.00635	0.518748	0.324888	0.213334
YOR046C	DBP5	5.64465	5.71559	5.4709	4.02424	3.05142	2.16554		0.275702	0.0832039	0.138052	0.0699658	0.0401586	0.0643404		0.048843	0.0281897	0.0261862	0.0832422	0.0431596	0.0455737
YNL047C	LIT1	1.41179	0.921549	1.28848	1.59547	1.63118	1.83249		0.0359754	0.0651751	0.0794226	0.0545279	0.0413939	0.0406454		0.0254822	0.152943	0.0180607	0.00382243	0.0273346	0.0153152
YML100W	TSL1	0.862864	8.81781	50.5716	72.1369	60.7914	48.3152		0.027071	5.91019	2.13904	1.44532	0.784593	0.131961		0.0313735	0.270627	-0.063941	-0.041182	0.033693	0.0245775
YKL101W	HSL1	3.38531	2.76545	3.32303	3.64403	3.62575	5.10514		0.0566301	0.0946005	0.0862434	0.0679442	0.0583876	0.0576006		0.0167282	0.0757017	0.00350766	0.00367502	0.0178078	-0.0109769
YAL007C	ERP2	2.07179	1.69103	1.81104	1.71747	2.11467	4.01614		0.0337875	0.0808399	0.110557	0.111245	0.141073	0.127243		0.0163083	0.0822106	0.0452374	0.0735954	0.0453217	-0.000553759
YGR010W	NMA2	2.50674	1.97572	2.51308	2.74532	3.9034	5.75479		0.0539496	0.140178	0.147725	0.134374	0.163018	0.135095		0.0215218	0.104709	0.0298974	0.0358494	0.00989445	0.00346666
YFR021W	AUT10	0.598963	0.619055	0.709374	0.913694	0.956613	1.57286		0.0874081	0.185537	0.161656	0.0951811	0.123178	0.0763867		0.145932	0.227342	0.233087	0.103289	0.114472	0.0413392
YFL053W	DAK2	0.401225	0.286835	1.70369	1.21011	1.20633	1.27367		0.0120495	0.0273014	0.0466672	0.0206512	0.0330349	0.0167658		0.0300317	0.144733	-0.200913	0.0913509	0.0226985	0.0159655
YLR255C	YLR255C	0.79274	0.92521	2.8764	4.47899	4.29296	2.49248		0.116628	0.547418	0.65657	0.323504	0.214329	0.0931458		0.147121	0.404761	0.160232	0.0440528	0.0643625	0.0841034
YLR354C	TAL1	8.7136	7.79939	8.81026	9.9364	8.49177	10.6102		0.309578	0.65734	0.758055	0.576871	0.575919	0.454384		0.0355281	0.0877447	0.0679433	0.0466763	0.079062	0.0371889
YLR055C	SPT8	5.42956	4.35782	4.84097	4.38772	5.29934	8.58354		0.419482	1.18791	0.791771	0.54899	0.810465	0.550352		0.0772589	0.235059	0.188839	0.162478	0.124601	0.0597037
YER161C	SPT2	3.76117	2.9031	4.32904	7.11966	9.0746	11.7755		0.165298	0.218258	0.301201	0.174501	0.363182	0.16388		0.0439484	0.123905	0.015675	-0.0560897	0.009239	0.00660516
YNL004W	HRB1	2.33839	2.4105	3.51301	4.64949	4.27207	2.82533		0.0452116	0.104647	0.180372	0.110635	0.0790856	0.0290862		0.0193345	0.0241304	-0.00512987	-0.0199309	0.0296046	0.0445812
YOL024W	YOL024W		0.0777915	0.319179	0.234625				0.00764033	0.0147264	0.0199956	0.00233813	0.00903501	0.00490861			-0.0939598	0.0999962
YOR130C	ORT1	1.85015	1.07077	1.00144	1.24377	0.978896	0.670306		0.0841427	0.109124	0.101549	0.0658578	0.0733471	0.0622933		0.0454788	0.20843	0.111218	0.0308467	0.0884999	0.112576
YOR166C	YOR166C	5.78172	5.74597	5.21697	4.03244	6.3851	7.27067		0.0713178	0.11252	0.0314612	0.0163271	0.0393824	0.0500541		0.012335	0.0175871	0.0267347	0.0566778	-0.0405842	-0.00274663
YMR261C	TPS3		0.771194	0.0695723	0.748841	2.07719			0.079168	1.65363	0.932465	0.500534	0.471419	0.217414			13.5124	0.78913	0.213325
YLL015W	BPT1	0.868678	0.733814	1.0665	1.37573	1.34362	1.47681		0.0534378	0.0987063	0.163183	0.121238	0.101529	0.0744029		0.0615162	0.140784	0.0946768	0.0644386	0.0834362	0.0541269
YBL041W	PRE7	2.94506	2.5332	3.48841	4.78732	5.80057	7.40448		0.192814	0.269639	0.404862	0.341617	0.366247	0.24006		0.0654704	0.12394	0.0675918	0.0271731	0.0475608	0.0277162
YGL129C	RSM23	5.82453	4.16068	5.50816	6.3383	7.23546	8.1515		0.0463962	0.107169	0.161834	0.0999484	0.0932318	0.0676234		0.00796566	0.100224	-0.012099	-0.0058819	0.00101636	0.00193784
YFR037C	RSC8	5.04966	3.80483	4.61068	2.33029	3.61067	2.722		0.226683	0.259778	0.22096	0.142155	0.163113	0.114315		0.0448908	0.127088	0.029504	0.191834	0.00831048	0.0640129
YLR295C	ATP14	8.73482	7.51614	9.94866	11.9291	10.7043	9.30124		0.191492	0.334648	0.391287	0.256907	0.19171	0.124944		0.0219228	0.0705213	0.0017827	-0.00656792	0.0305797	0.0257802
YLR448W	RPL6B	15.0508	11.7862	12.7057	10.5284	0	1.96466		0.164112	0.0299927	0.0221838	0.0140904	0.0158812	0.0293492		0.0109039	0.0681917	-0.00862825	0.039148	15881.2	k < -15881,2433527482
YLR134W	PDC5	32.6519	34.1511	31.2741	43.2854	38.159	26.0298		0.035784	0.0484194	0.0698123	0.06684	0.0835447	0.121852		0.00109592	-0.00996606	0.0143995	-0.0631663	0.0144283	0.0306172
YNL031C	HHT2	52.9543	43.3886	45.6879	52.5581	66.3174	79.3404		1.76218	3.30566	1.42203	0.894222	1.00676	0.848467		0.0332774	0.104089	0.0445294	-0.00434655	-0.007211	-2.96504e-05
YER175C	TMT1	0.475791	0.336279	0.527535	0.971041	1.08576	1.18195		0.0385851	0.0540081	0.0929491	0.0532533	0.0426545	0.0392015		0.0810968	0.207375	0.109514	-0.0204328	0.0350525	0.0298093
YNR001C	CIT1	0.388774	0.350101	0.535618	0.798479	0.822763	1.0902		0.0257858	0.0825811	0.138429	0.091344	0.0811526	0.0549736		0.0663258	0.183335	0.194617	0.0895041	0.102081	0.0488837
YOR094W	ARF3	0.708574	0.743698	0.738052	0.900455	1.04608	1.66727		0.104251	0.0997287	0.117208	0.0930391	0.0982016	0.0762877		0.147128	0.127839	0.149584	0.086964	0.082816	0.0305737
YOR145C	YOR145C	9.29927	4.49676	1.83388	1.0348	0.854363	1.77408		0.0817675	0.0504418	0.050135	0.0307428	0.0447391	0.0597673		0.0087929	0.191829	0.146395	0.143552	0.0603755	-0.0104577
YOR177C	MPC54	0.419893	0.588263	0.239647	0.422942	0.619554	0.641676		0.0331797	0.0443738	0.0693615	0.0448285	0.041453	0.0413127		0.0790194	-0.00659781	0.312446	0.0590383	0.0441719	0.0629548
YNR053C	NOG2	7.2515	3.10037	1.61557	1.68811	1.68033	2.54312		0.27854	0.0231873	0.0289109	0.0257984	0.0382286	0.0802431		0.0384113	0.241008	0.105201	0.00779419	0.0196104	-0.00119974
YMR308C	PSE1	3.3828	2.18115	1.91197	1.52081	1.06086	1.7325		0.118788	0.0854782	0.0623654	0.0469158	0.046683	0.065377		0.0351151	0.147216	0.0547658	0.0776917	0.0734776	0.0058014
YLR024C	UBR2	1.66447	1.1358	1.5324	1.83091	2.93409	5.91878		0.0280229	0.0499129	0.0654528	0.0591383	0.0833844	0.0978409		0.0168359	0.124855	0.000815387	0.00154333	-0.0166232	-0.0284469
YBR035C	PDX3	0.782401	0.778908	0.986027	1.49033	1.56745	1.69683		0.109094	0.256279	0.300081	0.220679	0.224525	0.152271		0.139435	0.250718	0.279261	0.123004	0.140012	0.10362
YGR111W	YGR111W	2.35908	2.04148	3.85259	5.71196	6.66465	7.97564		0.0367601	0.103982	0.0890752	0.0627044	0.0509941	0.0416529		0.0155824	0.0689948	-0.0559587	-0.0623631	-0.00621786	-0.00648578
YGL119W	ABC1	1.45858	1.07548	1.3917	1.6036	1.7717	2.17354		0.0290798	0.0488532	0.0700197	0.0474552	0.041747	0.0371959		0.0199371	0.108057	0.0116667	0.0108584	0.0163859	0.00547661
YGL257C	MNT2	2.93937	1.80923	1.31092	1.83107	1.53635	2.54123		0.0897827	0.0652473	0.0550868	0.053493	0.0529214	0.0682876		0.0305449	0.154902	0.0851931	-0.0318033	0.0494413	-0.0055504
YLR296W	YLR296W	1.29832	1.09274	1.21305	1.78742	1.88959	1.92948		0.0284795	0.0587285	0.0563906	0.0398589	0.0346112	0.0273133		0.0219358	0.0805025	0.0348761	-0.0446252	0.0146777	0.0146319
YLR455W	YLR455W	2.86438	3.04463	6.55898	11.4191	14.9933	11.6841		0.115756	0.319985	0.34604	0.338668	0.286475	0.108984		0.0404122	0.0597896	-0.0358453	-0.0711773	-0.00338866	0.0323547
YLR152C	YLR152C	1.44274	1.79125	3.47518	3.95788	3.43574	3.17866		0.124857	0.528361	0.238626	0.131709	0.0633302	0.0401495		0.0865411	0.159433	0.0501576	0.0235033	0.0400696	0.0210609
YNL030W	HHF2	18.1927	16.8537	17.0528	19.0216	14.0402	14.832		1.47366	3.19032	1.35586	1.19501	1.44864	0.997821		0.0810032	0.157933	0.124548	0.0485675	0.114758	0.0776607
YBR255C-A	YBR255C-A	0.838467	0.735312	0.507065	0.426878	0.396357	1.4397		0.069846	0.103644	0.153652	0.129442	0.149839	0.176087		0.083302	0.145982	0.289098	0.338274	0.366119	0.0890187
YNR051C	BRE5	0.673799	0.602273	0.723822	0.930812	0.915914	1.20489		0.0294784	0.0693295	0.0871215	0.0553677	0.0526723	0.0451627		0.0437495	0.108135	0.0923209	0.0354095	0.0600351	0.0262548
YOR253W	NAT5	3.8769	2.93157	3.89444	4.14187	3.21836	3.33437		0.0138781	0.0305465	0.036357	0.0319416	0.0317134	0.046821		0.00357969	0.0765997	-0.030649	-0.00382906	0.0340106	0.00950747
YPR012W	YPR012W	1.94183	2.67018	2.74808	4.71704	2.78049	3.61454		0.0614884	0.219006	0.220458	0.189958	0.130728	0.0992682		0.0316652	-0.0185847	0.0769329	-0.0508832	0.0971766	0.0170342
YOR054C	VHS3	0.607825	0.840158	1.65997	2.48493	3.22628	4.25094		0.0505241	0.15076	0.144194	0.0881141	0.109871	0.0972287		0.0831227	0.061165	0.0239636	-0.0233705	0.00876098	0.00808142
YNL123W	YNL123W	1.07555	0.946574	1.40612	1.50709	1.64124	1.79585		0.125623	0.106324	0.149271	0.153398	0.175613	0.129598		0.116799	0.146597	0.053338	0.0899079	0.0964667	0.0792838
YML072C	YML072C	2.2266	1.98685	1.86598	1.95538	1.64017	2.18711		0.0727501	0.138159	0.145938	0.0873121	0.0776161	0.0565906		0.0326731	0.079545	0.0831519	0.0509815	0.0637079	0.0143722
YBR256C	RIB5	1.9099	1.52642	2.06055	2.47057	2.31226	2.57889		0.0636185	0.164778	0.277968	0.123033	0.113931	0.0806314		0.0333099	0.125921	0.0827287	0.0506862	0.0561704	0.0313245
YGR185C	TYS1	16.4878	14.8055	17.7566	16.5499	9.21074	9.57381		0.0614372	0.0757503	0.0933655	0.0760725	0.0578489	0.0436163		0.00372622	0.0312944	-0.0207452	0.0190194	0.0640287	0.00260056
YGL017W	ATE1	0.464541	0.427807	0.47847	0.70178	0.784871	0.964032		0.0563745	0.108198	0.149742	0.0844968	0.0770473	0.0638702		0.121355	0.214475	0.27789	0.115412	0.0958584	0.0638939
YGL171W	ROK1	1.44102	0.860252	0.754044	0.247543	0.166355	0.198088		0.0955431	0.0182627	0.0263869	0.0220185	0.0232504	0.0292448		0.0663024	0.176925	0.0468955	0.282103	0.157092	0.133042
YLR333C	RPS31B	7.53853	6.28874	6.04453	6.33746	2.66388	2.07647		0.140325	0.0771733	0.0503514	0.0487511	0.0575549	0.0592908		0.0186143	0.0609692	0.0159628	-0.00146427	0.100334	0.042916
YML087C	YML087C	0.277711	0.211601	0.268941	0.286666	0.324749	0.544518		0.0403113	0.0538247	0.0313757	0.0159099	0.0155218	0.0337269		0.145155	0.271351	0.133612	0.0705509	0.0387793	0.0213309
YLR267W	BOP2	0.34016	0.381087	0.883507	1.50562	1.72398	2.25712		0.00800683	0.0238997	0.0382876	0.0271193	0.0255797	0.0263051		0.0235384	0.0161367	-0.0673386	-0.0778269	0.00277921	-0.00611471
YNR010W	CSE2	4.66919	3.73103	5.72167	7.38308	7.14379	5.76399		0.11463	0.303125	0.529232	0.39758	0.262221	0.115673		0.0245502	0.10803	0.0284434	0.0198271	0.0480392	0.0438395
YNR052C	POP2	1.73007	1.43935	1.37296	1.44978	1.22118	1.70624		0.0721785	0.0844098	0.0892313	0.0594875	0.0613283	0.043995		0.04172	0.0961107	0.0687527	0.0414134	0.0629508	0.0121138
YOR257W	CDC31	3.84652	4.14608	6.87036	9.9011	11.4133	12.4462		0.201063	0.363184	0.477012	0.376589	0.334951	0.18303		0.0522713	0.052501	0.00568866	-0.0213241	0.0190547	0.0152755
YOR255W	OSW1	0.0331549		0.0101267	0.305586	0.43509	0.129072		0.0028559	0.00968577	0.052203	0.0447425	0.0389255	0.0486046		0.0861381	5.06755	-0.0696526	0.0753882	0.367515
YOR066W	YOR066W	7.41902	4.74602	11.2291	13.0305	11.2727	10.8638		0.0850315	0.135241	0.138892	0.0745419	0.0584028	0.0361746		0.0114613	0.130865	-0.103882	-0.0209209	0.0199773	0.00692138
YNL014W	HEF3	0.0588484	0.0507808	0.161996	0.106721	0.16972	0.287449		0.0397913	0.0500317	0.0448401	0.0337386	0.0426161	0.0580415		0.676166	0.940005	0.252656	0.386307	0.224098	0.178728
YML059C	YML059C	0.873685	0.782745	1.58551	2.36208	2.61637	4.37395		0.0515243	0.100243	0.134361	0.101595	0.101844	0.0882981		0.0589735	0.122007	0.00221989	-0.0188272	0.0305361	-0.00870507
YBR261C	YBR261C	1.97005	1.8089	0.990166	1.02722	1.10694	3.06833		0.0892387	0.091973	0.124382	0.0813783	0.110384	0.0991122		0.0452978	0.0694065	0.17314	0.0928945	0.0838254	-0.0171881
YGR187C	HGH1	8.89497	5.60906	3.38674	0.819706	0.942598	1.22076		0.130473	0.0541909	0.0703656	0.0480921	0.029476	0.0323876		0.0146682	0.128031	0.0867631	0.32127	0.0294782	0.0102303
YGL012W	ERG4	2.90285	2.58448	2.65067	2.91095	2.40601	3.10115		0.0392366	0.108658	0.140204	0.0935402	0.0884808	0.0778822		0.0135166	0.0565744	0.0442186	0.0231152	0.053567	0.0121027
YGL160W	YGL160W	4.69335	3.73498	6.70104	9.53676	11.587	15.2732		0.0451275	0.159081	0.222851	0.167618	0.18192	0.118245		0.00961519	0.0823676	-0.0456285	-0.0459546	-0.00284923	-0.00843277
YLR334C	YLR334C	1.76964	1.54335	2.07702	2.46827	2.44872	2.60795		0.0244685	0.0468858	0.0509442	0.0374861	0.0432847	0.0395957		0.0138268	0.0560905	-0.01516	-0.0149944	0.0172339	0.0118418
YML050W	YML050W	0.141177	0.1441	0.123607	0.317229	0.341458	0.496905		0.0240751	0.0451286	0.0622004	0.0395048	0.0407756	0.0443811		0.170531	0.249094	0.469571	0.0518137	0.114103	0.073498
YLR276C	DBP9	6.18563	4.39263	3.54461	0.771517	0.325055	1.06684		0.0879227	0.0127693	0.0133402	0.0120251	0.0179278	0.0300169		0.014214	0.0948065	0.0339299	0.313342	0.119241	-0.0451081
YNR022C	MRPL50	4.26852	3.58141	3.91717	5.21965	5.5668	8.1379		0.106105	0.19554	0.282526	0.197521	0.225911	0.182826		0.0248574	0.0832627	0.0515329	-0.00447261	0.0329268	0.00297231
YFL037W	TUB2	12.9816	9.85733	12.1795	12.2519	10.3783	14.0688		0.0929672	0.120809	0.185892	0.174131	0.218369	0.183676		0.00716147	0.0783566	-0.016325	0.0135635	0.0341712	-0.00513695
YPL122C	TFB2	5.47307	4.03316	3.5337	2.58351	2.01125	3.10336		0.0609441	0.0492627	0.0664073	0.0455328	0.0464108	0.0466096		0.0111353	0.0879948	0.0343053	0.0810796	0.0453346	-0.0123941
YPL252C	YAH1	3.48444	2.5966	1.53809	1.62596	0.932946	1.32924		0.0576655	0.0970909	0.106985	0.0803784	0.0518222	0.0243054		0.0165494	0.099846	0.127694	0.0477184	0.109152	0.00838085
YOR385W	YOR385W	2.81186	2.67232	7.55183	12.8402	11.2495	3.74966		0.649334	1.56841	2.19234	1.80631	1.24288	0.618843		0.230927	0.470338	0.220557	0.0892677	0.136589	0.229194
YPL245W	YPL245W	0.479073	0.677519	1.02195	0.55349	1.4891	1.19354		0.0996572	0.14619	0.2496	0.169232	0.152653	0.10776		0.208021	0.128312	0.179977	0.407054	0.0622182	0.111699
YOR254C	SEC63	9.44202	7.86579	8.98373	10.3911	10.6374	15.8191		0.118611	0.163589	0.281565	0.268625	0.284979	0.245236		0.0125621	0.0621724	0.00751473	-0.00064275	0.0240087	-0.00792717
YOL051W	GAL11	8.80464	6.41603	10.3471	11.6094	12.4561	17.5772		0.312042	0.905831	0.574746	0.37807	0.462063	0.226669		0.0354407	0.165609	0.0207155	0.0202062	0.0280181	-0.0014128
YNL242W	APG2	0.830302	2.53896	4.38116	5.97461	7.57025	12.3263		0.0497138	0.12358	0.123638	0.0853426	0.0817338	0.0585917		0.0598743	-0.221751	-0.0408306	-0.0414761	-0.0112432	-0.0274557
YEL038W	UTR4	0.230714	0.248303	0.361874	0.311222	0.356917	0.358641		0.0502075	0.14009	0.160268	0.0762386	0.0814153	0.0823173		0.217618	0.425487	0.419663	0.353923	0.219817	0.228803
YDR244W	PEX5	2.67694	2.05806	3.56978	4.86357	3.64387	3.71176		0.0804908	1.098	0.460804	0.194723	0.195279	0.123102		0.0300681	0.378524	0.169555	0.015915	0.0758905	0.0410046
YGR121C	MEP1	1.0613	1.01617	1.50159	1.77304	1.89277	2.38917		0.216536	1.56406	0.779034	0.37297	0.283868	0.152266		0.204029	1.29017	0.628625	0.284766	0.164828	0.0781729
YGL077C	HNM1	1.69222	0.91905	0.906459	1.18149	1.1623	1.06029		0.0834643	0.298279	0.081185	0.0377346	0.0377107	0.0387599		0.0493223	0.333263	0.185135	0.00415452	0.0338406	0.0411581
YLR390W	ECM19	5.0918	4.59135	8.26383	11.7243	11.3428	9.43109		0.0986208	0.416084	0.547143	0.318094	0.23021	0.131785		0.0193685	0.0809923	-0.0067702	-0.0258307	0.0269457	0.030404
YMR048W	CSM3	1.13932	0.644113	0.7861	0.973131	1.1037	1.70231		0.0388005	0.0566787	0.0927759	0.0550129	0.0529967	0.0374393		0.0340558	0.201109	0.0777261	0.0405983	0.0392245	0.001735
YML130C	ERO1	3.93269	6.33174	17.622	34.5797	48.6877	55.5171		0.207673	1.38385	2.11978	1.67607	1.20211	0.696557		0.0528067	0.0410748	0.0119257	-0.0577084	0.000710006	0.0087284
YNR076W	PAU6	0.0704117	0.0717357	0.151419	0.24767	0.220973	0.221369		0.00813963	0.0239805	0.0302459	0.0170125	0.0173531	0.0137816		0.115601	0.238398	0.137642	0.0213112	0.0854937	0.0689826
YIL135C	YIL135C	9.04239	7.8338	26.5423	18.9926	19.2376	19.5754		0.164455	0.464882	0.486155	0.277871	0.431616	0.229367		0.0181872	0.074276	-0.140215	0.0837467	0.0174023	0.0155563
YNL317W	PFS2	5.18124	4.94817	6.48135	5.42591	3.95493	5.00216		0.305466	0.456957	0.658979	0.570877	0.547564	0.32811		0.0589561	0.0877721	0.0600176	0.139354	0.156099	0.0753437
YCR087W	YCR087W	16.2348	14.3411	16.3616	8.38389	3.70105	3.63015		0.0713425	0.0514695	0.0816777	0.0546222	0.0556276	0.0373368		0.00439443	0.0350524	-0.014496	0.139504	0.0920517	0.0140027
YCR009C	RVS161	11.9989	9.55743	21.0952	22.3994	22.7707	22.8812		0.605496	1.24223	0.782449	0.511497	0.497835	0.347577		0.0504625	0.146805	-0.0415376	0.0176401	0.0206499	0.0180626
YBR272C	HSM3	2.26969	1.45033	2.83597	2.66857	3.24103	4.76725		0.0512781	0.140703	0.138175	0.0952404	0.0713416	0.0594026		0.0225926	0.168518	-0.0275223	0.0542893	0.00874816	-0.010877
YDL113C	CVT20	0.890655	0.792143	3.12001	3.78204	3.01355	3.50798		0.0868715	0.494726	0.305955	0.241387	0.16782	0.106756		0.0975367	0.451726	0.0321343	0.0404602	0.0826167	0.0304275
YDL185W	TFP1	5.73984	5.58147	7.35517	7.12328	4.64709	3.43565		0.205174	0.75336	0.336158	0.22569	0.151506	0.126614		0.0357457	0.0947749	0.0431354	0.0449449	0.0752792	0.0565129
YEL017C-A	PMP2	9.46056	23.6576	25.689	30.2047	20.2145	14.2		0.174583	0.392321	0.484821	0.420402	0.353997	0.250532		0.0184538	-0.210669	0.0060568	-0.0161081	0.0559183	0.0429935
YAL015C	NTG1	2.5767	2.81984	4.58897	4.84375	6.81409	6.31543		0.1445	0.196544	0.289434	0.234863	0.352363	0.173847		0.0560793	0.040882	-0.00268865	0.0445013	0.0168098	0.0442624
YAL010C	MDM10	1.33666	1.41472	2.46888	3.29381	3.74581	4.12246		0.0464825	0.113884	0.166759	0.110505	0.110511	0.0573186		0.0347752	0.0447935	-0.00538496	-0.00906968	0.0185112	0.0142615
YAR007C	RFA1	4.08481	3.82284	6.63878	7.04036	6.78085	7.02795		0.0726334	0.28709	0.401927	0.38582	0.538477	0.285616		0.0177814	0.0633113	-0.0112575	0.0457319	0.0721139	0.0547117
YKL192C	ACP1	12.1383	10.2827	15.9015	15.3968	16.2855	20.6894		0.0864819	0.230282	0.290315	0.209285	0.195649	0.117704		0.0071247	0.0559122	-0.0419471	0.0223579	0.00714153	-0.00849401
YKL164C	PIR1	15.6923	14.1362	20.5951	28.1294	24.9805	18.2653		0.36759	0.489993	0.816051	0.619807	0.569566	0.187661		0.0234248	0.0551307	-0.0157403	-0.0323876	0.0342993	0.0394109
YJL221C	FSP2	0.0875041	0.123378	0.289797	0.380204	0.418491	0.370143		0.0171371	0.0357234	0.059279	0.0359261	0.0489938	0.0341388		0.195844	0.172272	0.116249	0.0848479	0.0985982	0.111156
YDR245W	MNN10	6.49062	3.61994	3.01132	2.51612	3.52353	2.9086		0.224411	0.284994	0.353849	0.241084	0.163737	0.130385		0.0345746	0.200661	0.125743	0.142551	0.0327028	0.0594937
YFL030W	AGX1	0.376883	0.0606352				0.824042		0.0527015	0.0555322			0.0660135	0.100375		0.139835	1.00182	0.106682
YPL113C	YPL113C	0.655207	0.643421	0.774526	0.888088	0.88623	1.09341		0.085694	0.192204	0.176433	0.124096	0.120102	0.0997853		0.130789	0.23134	0.225464	0.14835	0.13738	0.0919458
YPL234C	TFP3	21.3997	17.2771	20.8859	18.7706	12.4322	13.4066		0.0864525	0.122668	0.0891847	0.0553926	0.0558423	0.0543633		0.00403989	0.0589887	-0.0214944	0.0249867	0.044865	-0.00108785
YPL241C	CIN2	1.41748	1.12483	1.33932	1.43402	1.18982	1.21654		0.0369002	0.0410004	0.0572765	0.0321605	0.0363669	0.0352837		0.0260322	0.0889011	0.0151283	0.0184176	0.0451602	0.0281472
YPL235W	RVB2	2.65576	1.42171	1.78052	1.51306	0.627792	1.36218		0.152185	0.46814	0.214221	0.0929447	0.0849691	0.0739239		0.0573038	0.343795	0.162911	0.122986	0.187674	0.0262035
YOR273C	TPO4	0.34198	2.72586	7.33552	11.3679	8.11353	5.71148		0.138039	2.51279	1.24182	0.629222	0.510351	0.286625		0.403648	0.589556	0.194759	0.0134324	0.0933777	0.0820972
YOL045W	PSK2	2.11879	1.81267	5.84441	5.85724	3.68299	1.82675		0.111777	1.81809	1.22061	0.679817	0.398217	0.310222		0.0527552	0.744008	0.203762	0.156001	0.16041	0.197478
YNL172W	APC1	0.578991	0.718735	1.52398	2.20857	2.17871	1.84193		0.0331029	0.155151	0.151915	0.119713	0.101583	0.0650704		0.0571734	0.0966197	0.0338083	-0.000632754	0.0514777	0.0528633
YER002W	NOP16	7.98215	6.23674	4.38587	1.90149	1.12543	1.82529		0.227515	0.0417005	0.0584091	0.0555185	0.0553829	0.0816659		0.028503	0.0801368	0.0600458	0.187513	0.0914412	0.0127351
YHL022C	SPO11	0.0878661	0.118218	0.197889	0.14617				0.00903098	0.0594378	0.0623304	0.0171284	0.014207	0.0167327		0.102781	0.297528	0.292541	0.271183
YGR141W	VPS62	1.04532	6.0243	16.5182	22.3455	20.9247	13.3265		0.0630499	1.34865	1.23736	0.692391	0.528746	0.063961		0.0603161	-0.192935	-0.0183915	-0.0102049	0.0346472	0.0487118
YGL076C	RPL7A	11.391	7.00597	8.39719	6.12324	1.7572	0.390602		0.415625				0.0072756	0.055414		0.0364872	0.108998	0.165456
YLR395C	COX8	5.47499	5.91501	7.06427	9.09411	7.68177	6.47576		0.0856355	0.165406	0.188712	0.157352	0.107148	0.09723		0.0156412	0.00271888	0.00199351	-0.0288789	0.0326113	0.0267253
YMR055C	BUB2	1.40702	1.05529	0.977766	0.849377	1.13788	1.61716		0.0451663	0.0361123	0.0553826	0.0280773	0.0491036	0.0653326		0.0321006	0.105236	0.0566439	0.0732087	0.00997501	0.0168147
YML127W	RSC9	2.48678	2.11944	3.08748	3.24207	4.17411	6.43685		0.0643497	0.0954571	0.10187	0.0739836	0.088936	0.0732452		0.0258767	0.0752295	-0.0152622	0.0179472	-0.00316448	-0.0152725
YDR246W	TRS23	10.932	7.96324	9.15623	11.0745	10.0979	10.9182		0.673025	0.583219	0.803605	0.488552	0.46757	0.363892		0.0615648	0.146848	0.061688	0.0255841	0.0544978	0.0335069
YFR004W	RPN11	1.27515	1.70088	2.40738	3.46291	3.55412	3.36239		0.103194	0.240943	0.409717	0.336725	0.371658	0.0823689		0.0809272	0.045324	0.112088	0.0542237	0.0989941	0.0637485
YPL091W	GLR1	5.18266	4.13445	2.734	0.636417	0.724771	0.955356		0.0761753	0.0218048	0.0384929	0.0337018	0.0410589	0.0453983		0.0146981	0.0668591	0.0683552	0.321378	0.0421213	0.0317278
YPR051W	MAK3	2.94275	1.82317	1.91851	1.60107	1.3103	1.99775		0.134486	0.162489	0.130035	0.0886604	0.0895779	0.123006		0.0457008	0.185882	0.0700202	0.097995	0.0823334	0.0348164
YPL143W	RPL33A	27.4006	23.4026	15.1104	11.1224	2.06581	8.1114		0.56084	0.226629	0.173868	0.0693601	0.0637523	0.103382		0.0204682	0.0547284	0.0731213	0.0704325	0.184014	-0.0772422
YPR001W	CIT3	0.137519	0.0569356				0.332552		0.0323411	0.0674456	0.0187808	0.00675579	0.0170101	0.0322241		0.235176	1.07049	0.118756
YPL263C	KEL3	3.30231	2.70028	3.68335	3.27258	0.617668	1.09569		0.0975219	0.0160624	0.0189077	0.0120648	0.0175813	0.03043		0.0295314	0.0687816	-0.0388042	0.0281127	0.179233	-0.0121473
YOR349W	CIN1	0.629594	0.652596	0.598014	0.575895	0.556689	0.675305		0.0354084	0.0468121	0.0221208	0.0131336	0.017921	0.0312803		0.0562401	0.0554437	0.0663032	0.0373878	0.0310458	0.0266906
YOR153W	PDR5	6.88971	6.29139	18.0454	14.4527	13.3608	7.2069		0.203044	1.42075	1.05893	0.535967	0.172067	0.108924		0.0294705	0.156188	-0.0361949	0.0928649	0.0327021	0.0583302
YER079W	YER079W	2.11647	3.28464	7.11065	9.74759	9.50969	8.60988		0.0457067	0.302265	0.176226	0.0919159	0.0731129	0.0405884		0.0215957	-0.0454269	-0.0598064	-0.0467109	0.0110135	0.0133043
YHL021C	YHL021C	0.633534	2.32328	11.8373	22.8275	26.3405	18.9138		0.138618	1.39471	1.2151	0.624201	0.308202	0.136216		0.218802	0.281328	-0.0075846	-0.0741557	0.00461968	0.033411
YGR077C	PEX8	1.64943	1.46417	1.92796	2.48317	2.56089	2.85825		0.047578	0.085207	0.0975088	0.0642024	0.0569155	0.0418745		0.0288452	0.0732116	0.0148044	-0.0135824	0.020881	0.0102877
YML129C	COX14	2.63993	2.31603	3.09939	3.86594	3.48401	3.817		0.0920897	0.239303	0.197881	0.129775	0.129173	0.0951976		0.0348833	0.102027	0.0388224	0.00302392	0.0457964	0.0238604
YMR130W	YMR130W	3.6352	3.17771	2.6817	2.14467	2.14583	4.83881		0.0466549	0.0668832	0.0551768	0.0469752	0.0476828	0.0441446		0.0128342	0.0504594	0.0450961	0.0659455	0.0220316	-0.0436176
YMR088C	YMR088C	0.692505	0.700387	0.845397	1.15966	0.964529	1.19618		0.0615938	0.150046	0.0947004	0.0614871	0.0492747	0.0475873		0.0889435	0.155608	0.124716	0.0149596	0.0706009	0.0292851
YPL099C	YPL099C	0.960389	0.628034	0.834107			1.53699		0.0584304	0.0513371	0.078884	0.0627492	0.0784817	0.0988324		0.0608403	0.17756	0.0494527	0.0526893
YFR005C	SAD1	5.76885	2.48321	1.28545	2.26958	2.21636	3.17314		0.113336	0.241062	0.178725	0.106752	0.0984791	0.0872687		0.0196462	0.262653	0.214678	-0.0301088	0.0480007	0.00906879
YPL083C	SEN54	0.682117	0.622572	0.573851	0.762226	0.80708	1.30084		0.0497086	0.0855126	0.0641072	0.0531532	0.0611871	0.058443		0.0728741	0.129344	0.134772	0.031065	0.067521	0.0229141
YPR062W	FCY1	5.30211	2.73665	4.22512	3.82272	2.64605	1.76805		0.261865	0.414258	0.305442	0.151159	0.236174	0.128428		0.0493887	0.261172	0.0411327	0.0757865	0.10152	0.110393
YPR005C	HAL1	0.626279	0.690812	1.43584	1.88864	2.16188	3.3446		0.0195352	0.051238	0.0368563	0.0263465	0.0344136	0.0368733		0.0311925	0.0296999	-0.059648	-0.0355203	0.00149853	-0.0179392
YPR034W	ARP7	2.93809	2.8485	1.47395	1.71368	1.70145	2.89981		0.24707	0.291374	0.134665	0.0707363	0.0845342	0.0769539		0.084092	0.101379	0.195141	0.0336813	0.0464773	-0.00208632
YPL253C	VIK1	1.0357	0.790451	0.611929	0.651244	0.577316	0.956765		0.0391896	0.0279516	0.0229527	0.0183037	0.0187869	0.0200513		0.0378386	0.104463	0.0731749	0.0201097	0.0424057	-0.010074
YOR363C	PIP2	1.80394	1.72749	2.59955	3.14649	3.54432	4.49331		0.0432861	0.15271	0.132207	0.106289	0.0987609	0.108465		0.0239954	0.067815	0.00824429	0.00342694	0.0187044	0.00889816
YOR191W	RIS1	1.29147	1.02784	1.36725	1.86957	1.7882	2.41683		0.0840868	0.13446	0.156006	0.122298	0.112625	0.10175		0.0651093	0.155111	0.0805792	0.0236506	0.0685774	0.029123
YER094C	PUP3	4.17817	3.95775	4.71593	4.69893	7.99981	12.3864		0.244381	0.441944	0.532639	0.450601	0.518306	0.34082		0.0584898	0.0997011	0.0876476	0.104424	0.0243014	0.0111041
YHR068W	DYS1	21.2406	16.1854	22.3227	17.3792	6.65553	8.32673		0.0869742	0.0593982	0.0670927	0.0530154	0.0767284	0.0788361		0.00409472	0.0718815	-0.0425762	0.0531142	0.10243	-0.00553909
YHL012W	YHL012W	0.494063	0.595908	0.647821	0.710986	0.420257	0.504207		0.00373385	0.0174252	0.0179342	0.0130825	0.0117755	0.0145896		0.00755744	-0.0276024	0.0164769	0.00424449	0.0756504	0.0156243
YGR087C	PDC6	0.436425	0.692792	1.31404	1.68636	1.67404	1.0315		0.0163195	0.0505968	0.0549013	0.0279429	0.0222562	0.0180694		0.0373937	-0.0558349	-0.036481	-0.0219104	0.0156314	0.0500378
YML122C	YML122C	0.473642	0.43712	0.480397	0.548649	0.554905	0.634322		0.0200651	0.0348927	0.0386207	0.0301911	0.0363115	0.0268755		0.0423635	0.0814588	0.0666889	0.0400003	0.0596226	0.0425278
YMR144W	YMR144W	1.66082	1.56192	1.4742	1.12496	1.00939	1.95107		0.0121622	0.00614149	0.0179166	0.0114197	0.00761262	0.00638425		0.00732301	0.021025	0.0162502	0.065372	0.0197077	-0.0419808
YMR098C	YMR098C	2.98477	2.24375	2.2279	3.05659	2.78028	4.92125		0.0736394	0.140642	0.104722	0.079624	0.0881495	0.105763		0.0246717	0.114058	0.0553667	-0.0278632	0.0384389	-0.014769
YPL098C	YPL098C	0.281795	0.362251	0.284782	0.45628	0.551714	0.55498		0.07736	0.118864	0.0876283	0.0414125	0.0633862	0.0570072		0.274526	0.247684	0.350996	0.0764373	0.0869942	0.106896
YFR031C-A	RPL2A	18.5896	15.5097	11.7977	8.48728	1.0383	1.93198		0.16463	0.0255353	0.0125102	0.00873504	0.0183497	0.0362041		0.00885601	0.0507491	0.0404658	0.066904	0.216227	-0.0254392
YPL049C	DIG1	1.60944	1.52737	1.95152	2.44476	2.50973	2.85605		0.102505	0.233807	0.192848	0.11675	0.100002	0.08768		0.0636896	0.123989	0.0856206	0.0251391	0.0408997	0.0254873
YPR142C	YPR142C	7.01295	5.29707	1.83059	1.33407	1.44919	1.43912		0.164649	0.138846	0.0777626	0.0674673	0.0676887	0.0616054		0.0234778	0.0950577	0.186785	0.109891	0.0401517	0.0450203
YPR132W	RPS23B	5.96938	5.27083	7.40764	4.60925	3.61413	1.92592		0.487385	0.343516	0.380053	0.19254	0.284159	0.33331		0.0816475	0.104571	0.0089422	0.142869	0.0852178	0.179093
YPR085C	YPR085C	0.941999	0.900413	1.09279	1.69258	1.95542	3.36273		0.0543421	0.0832278	0.146377	0.0965429	0.123431	0.153513		0.0576881	0.0869547	0.0900409	0.00107917	0.0462049	0.014332
YPR007C	SPO69	0.0167277	0.0540471	0.138655	0.236702	0.227264	0.393566		0.00153448	0.0091147	0.0166518	0.00926632	0.00791188	0.0118998		0.0917333	-0.128059	0.00860511	-0.0351549	0.0409445	-0.00649356
YPL009C	YPL009C	6.4423	5.22265	7.19752	10.4757	8.8034	10.935		0.183147	0.251335	0.250609	0.204134	0.168444	0.14842		0.0284289	0.0904227	-0.00502858	-0.0487259	0.0367273	0.000635309
YER163C	YER163C	0.759201	0.637846	0.919129	1.18805	1.54408	2.27092		0.0696255	0.207262	0.216146	0.135201	0.129632	0.0858532		0.091709	0.262454	0.212489	0.110836	0.0695976	0.0281623
YHR129C	ARP1	0.605253	0.963955	0.474737	0.725355	0.94653	0.895539		0.0605384	0.071156	0.060726	0.0420444	0.0472412	0.0466265		0.100022	-0.0306219	0.20296	0.00209236	0.0269158	0.0550276
YHR113W	YHR113W	1.52185	1.57617	1.8294	2.04119	1.95992	2.92071		0.116884	0.33397	0.243867	0.166481	0.187578	0.170106		0.0768039	0.143145	0.142388	0.0824365	0.0936278	0.0438811
YGR171C	MSM1	1.64231	1.29625	1.11114	1.26647	1.22712	1.83882		0.049481	0.089349	0.0921188	0.0614883	0.0608601	0.063525		0.0301288	0.108011	0.0983113	0.0380116	0.0522966	0.01206
YMR057C	YMR057C	1.41825	1.31653	1.85421	2.39595	2.11178	2.22608		0.0582948	0.169825	0.154264	0.0924045	0.0892634	0.0677208		0.0411033	0.105127	0.0528762	0.00694657	0.0531426	0.0319909
YMR262W	YMR262W	0.631618	1.00399	2.44177	3.30482	3.90852	3.99461		0.115754	0.561378	0.580893	0.291655	0.267614	0.152643		0.183266	0.343311	0.195518	0.08715	0.0599402	0.0498477
YMR227C	TAF67	1.62809	0.867292	1.17065	1.48336	1.55121	2.88575		0.106891	0.11516	0.132878	0.0759926	0.0916454	0.0947429		0.0656541	0.254955	0.0788711	0.0308987	0.051105	-0.000951971
YPL037C	EGD1	15.964	14.331	13.7475	12.6116	6.2227	5.56225		0.389717	0.228161	0.154533	0.102486	0.111208	0.126445		0.0244122	0.047251	0.0194968	0.0270043	0.0831363	0.0283778
YFR032C	YFR032C		0.0946044	0.15228	0.197611	0.399504	0.143916		0.0607169	0.0394852	0.0502545	0.0231038	0.0349989	0.0405677			0.289159	0.146194	0.0301709	0.282623
YPL048W	CAM1	1.5445	1.31577	2.46663	2.33571	2.17533	2.79275		0.0631549	0.0943535	0.0913658	0.0503776	0.0505755	0.0416063		0.0408901	0.0962755	-0.0383409	0.0401877	0.0295302	0.00077196
YPR149W	NCE2	19.4465	33.5433	46.0502	65.1538	66.5962	60.5212		0.727078	3.65249	1.5554	0.777236	0.46222	0.228205		0.0373887	-0.0528334	0.0198584	-0.0477945	0.00722278	0.0122274
YPR134W	MSS18	0.765573	1.25446	1.78278	1.97431	2.99678	1.88881		0.115353	0.304114	0.249877	0.156389	0.129335	0.0833453		0.150675	0.0909716	0.126865	0.0856506	0.0161286	0.077339
YPR125W	YPR125W	8.86217	7.2118	7.22431	10.0006	11.5256	16.5582		0.260068	0.488381	0.864925	0.623199	0.912785	0.490818		0.0293459	0.0995295	0.0963882	0.0216006	0.0580865	0.023318
YPR048W	TAH18	2.18369	1.69947	1.28598	1.23657	0.821931	1.49828		0.0727532	0.0863096	0.0745908	0.0532397	0.0470557	0.0558534		0.0333166	0.104472	0.0944804	0.0581449	0.0912802	0.00271156
YPR032W	SRO7	10.1991	9.70481	9.76482	8.36149	7.21305	10.7961		0.0929379	0.237408	0.0822374	0.0643027	0.0454248	0.0668785		0.00911233	0.0291523	0.0154327	0.0391154	0.0217793	-0.0224844
YPL167C	REV3	2.01291	2.11151	3.27457	2.85156	2.78201	3.36473		0.0850241	0.152752	0.110229	0.0889444	0.0760276	0.0565593		0.0422394	0.0461581	-0.0128225	0.0601908	0.0316484	0.00797965
YER170W	ADK2	0.478175	0.521394	0.537745	0.591599	0.562706	0.893916		0.0602663	0.115321	0.0745144	0.0417271	0.0454535	0.054549		0.126034	0.159112	0.16699	0.0816321	0.0812436	0.0360103
YHR176W	FMO	0.373291	0.623831	0.662255	1.00956	1.26089	1.86282		0.0720142	0.215536	0.196537	0.102663	0.102992	0.122542		0.192917	0.174313	0.303961	0.0902409	0.0675786	0.0444706
YHR146W	CRP1	2.49606	3.80973	5.79812	6.76798	3.90159	3.70449		0.197911	0.833202	0.537317	0.35196	0.274561	0.178394		0.0792892	0.0630675	0.0791572	0.0393218	0.117084	0.0616782
YGR191W	HIP1	1.45324	1.34843	1.31546	0.845134	0.590701	0.878085		0.223317	0.327693	0.266095	0.167091	0.180935	0.171955		0.153668	0.222061	0.221393	0.291721	0.306266	0.194395
YMR082C	YMR082C	2.18428	2.20637	3.77679	5.90212	4.86682	4.13319		0.0666484	0.251618	0.252095	0.142694	0.158045	0.0705992		0.0305128	0.0719613	0.00916011	-0.0470302	0.0476451	0.0365015
YMR267W	PPA2	1.6431	1.25986	1.59991	1.3926	1.88128	2.60258		0.125405	0.268341	0.182477	0.115715	0.10958	0.102593		0.0763224	0.212458	0.117703	0.125945	0.0385035	0.0240328
YMR250W	GAD1	0.228225	0.908128	4.26921	7.79299	7.6672	8.63493		0.054985	1.02604	0.834107	0.551813	0.415031	0.122559		0.240925	0.822327	0.150573	-0.00195568	0.0633062	0.0234443
YPL034W	YPL034W	2.99789	2.60112	2.07574	1.67279	1.85399	1.89749		0.151883	0.264102	0.232811	0.158581	0.155867	0.150488		0.0506633	0.111766	0.139758	0.146906	0.0782753	0.0795968
YIL119C	RPI1	5.54141	11.7769	21.5358	15.6034	6.53669	3.74961		0.0661215	0.371039	0.15261	0.0235494	0.0481388	0.0167619		0.0119322	-0.162996	-0.0690725	0.0690642	0.0908852	0.0459988
YNL261W	ORC5	7.29574	6.70464	14.579	17.0572	13.7675	11.5978		0.0650909	0.140148	0.150029	0.0845421	0.0697803	0.0419961		0.00892177	0.035931	-0.0960646	-0.023918	0.026447	0.0166705
YDL177C	YDL177C	0.568558	0.562305	0.872323	1.01785	1.04379	1.03862		0.0331728	0.0844107	0.0930223	0.0533063	0.0429375	0.041271		0.0583454	0.11011	0.0613875	0.0456906	0.0437536	0.0406943
YDL127W	PCL2	0.543735	0.530233	0.626424	0.934689	0.632879	0.308767		0.0215538	0.0394448	0.0631719	0.0488971	0.0383522	0.0212018		0.0396402	0.0638347	0.066146	-0.00713992	0.0960194	0.118388
YDL089W	YDL089W	1.13241	2.03742	2.04344	4.01767	3.59448	5.62856		0.051159	0.186198	0.210766	0.174271	0.133831	0.133759		0.045177	-0.0708097	0.0975026	-0.0676623	0.0513821	-0.00250881
YDR118W	APC4	0.687672	0.602204	1.00287	1.12976	1.19377	1.52027		0.0425926	0.0896376	0.0984825	0.0711977	0.0704209	0.0596686		0.0619373	0.139873	0.0455342	0.0549981	0.0552967	0.0302153
YDR028C	REG1	3.48564	2.34614	3.81866	4.73951	5.44825	3.60198		0.230691	0.51068	0.519607	0.381216	0.308293	0.249878		0.0661832	0.239753	0.0964786	0.0610923	0.0528238	0.0934715
YDR093W	DNF2	1.68101	1.32498	1.35803	1.26393	1.02171	1.32626		0.0520815	0.100593	0.0941408	0.0509356	0.0510027	0.0300071		0.0309824	0.11222	0.068766	0.0688817	0.0665491	0.0155509
YER019C-A	SBH2	3.80306	3.47865	3.00713	3.23036	1.98161	2.47261		0.284637	0.531158	0.492168	0.29005	0.309278	0.209353		0.0748442	0.137957	0.180016	0.107846	0.175675	0.0936979
YBR026C	ETR1	2.37236	2.55033	4.6528	6.46095	5.4597	5.4657		0.0479805	0.127702	0.103224	0.076211	0.0678399	0.0385899		0.0202248	0.0178152	-0.0520777	-0.0491802	0.0289822	0.00956188
[truncated: 3,667 more rows]
